# Supplementary material for: Engineering yeast mitochondrial metabolism for 3-hydroxypropionate production
Source: Biotechnol Biofuels Bioprod. 2023 Apr 8;16:64. doi: 10.1186/s13068-023-02309-z (PMC10082987; doi:10.1186/s13068-023-02309-z)
Supplement: Supplementary file 1 — Additional file 1: Table S1. Plasmids, strains and primers constructed and used in the study. [file 13068_2023_2309_MOESM1_ESM.xlsx]

## Sheet: plasmids
Plasmids	Description	Reference
pUGG1	ori, AmpR, 2μ, URA3	Zhang et al. Microb Cell Fact 2020; 19(1): 226.
pYC1	ori, AmpR, 2μ, URA3, pTEF1-MCR-tCYC1	Chen et al. Metab Eng 2014; 22: 104-9.
pMCR-N	ori, AmpR, 2μ, URA3, pPGK1-CAT2m-(MCR-N)-tADH1	Zhang et al. Synth Syst Biotechnol 2022; 7(4): 1034-1043.
pMCR-C	ori, AmpR, 2μ, URA3, pTDH3-CAT2m-(MCR-C)-tCYC1	Zhang et al. Synth Syst Biotechnol 2022; 7(4): 1034-1043.
pMCR1	ori, AmpR, 2μ, URA3, pTDH3-CAT2m-MCR-tCYC1	Zhang et al. Synth Syst Biotechnol 2022; 7(4): 1034-1043.
pMCR2	ori, AmpR, 2μ, URA3, pPGK1-CAT2m-(MCR-N)-tADH1, pTDH3-CAT2M-(MCR-C)-tCYC1	Zhang et al. Synth Syst Biotechnol 2022; 7(4): 1034-1043.
pMCR-mC	ori, AmpR, 2μ, URA3, pTDH3-CAT2m-(MCR-CN940V,K1106W,S1114R)-tCYC1	This study
pMCR3	ori, AmpR, 2μ, URA3, pPGK1-CAT2m-(MCR-N)-tADH1, pTDH3-CAT2M-(MCR-C***)-tCYC1	This study
pCas	2μ, ampR, TEF1p-iCas9 SNR52p	Zhang et al. Nat Commun 2019; 10(1): 1053.
pScURA	PCR template for gRNA-URA3-SNR52p-tGly	Zhang et al. Nat Commun 2019; 10(1): 1053.
pCas9_XI-3.3	ori, AmpR, 2μ, URA3, pTEF1-iCas9-tADH1, pSNR52-(XI-3 gRNA)-gRNA scaffold-tSNR52	Zhang et al. Microb Cell Fact 2020; 19(1): 226.
pCas9_X-4	ori, AmpR, 2μ, URA3, pTEF1-iCas9-tADH1, pSNR52-(X-4 gRNA)-gRNA scaffold-tSNR52	Zhang et al. Microb Cell Fact 2020; 19(1): 226.
pCfB376	ori, AmpR, 2μ, LoxP, KlURA3, pTEF1-ACC1**, pPGK1-MCR	Kildegaard et al. Microb Cell Fact 2016; 15: 53.
pSSB02	pRS426, TEF1p-CoxIVm-GFP-ADH1t	Shi et al. Sci Rep 2016; 6: 25675.
pCas9_Int14	ori, AmpR, 2μ, URA3, pTEF1-iCas9-tADH1, pSNR52-(Int14 gRNA)-gRNA scaffold-tSNR52	This study
pPOS5	ori, AmpR, 2μ, URA3, pTDH3-POS5-tPOS5	This study
pALD4	ori, AmpR, 2μ, URA3, pPGK1-ALD4-tALD4	This study
pIDP1	ori, AmpR, 2μ, URA3, pTEF1-IDP1	This study
pMaeA*	ori, AmpR, 2μ, URA3, pTEF1-CoxIVm-EcMaeA*-tADH1	This study
pCas9_IDP1p	ori, AmpR, 2μ, URA3, pTEF1-iCas9-tADH1, pSNR52-pIDP1 gRNA-tSNR52	This study
pCas9_POS5p	ori, AmpR, 2μ, URA3, pTEF1-iCas9-tADH1, pSNR52-pPOS5 gRNA-tSNR52	This study
pCas9_MAE1p	ori, AmpR, 2μ, URA3, pTEF1-iCas9-tADH1, pSNR52-pMAE1 gRNA-tSNR52	This study
pCas9_idh1	ori, AmpR, 2μ, URA3, pTEF1-iCas9-tADH1, pSNR52-IDH1 gRNA-tSNR52	This study
pCas9_idh2	ori, AmpR, 2μ, URA3, pTEF1-iCas9-tADH1, pSNR52-IDH2 gRNA-tSNR52	This study
pCas9_cit1	ori, AmpR, 2μ, URA3, pTEF1-iCas9-tADH1, pSNR52-CIT1 gRNA-tSNR52	This study
pCas9_HFA1p	ori, AmpR, 2μ, URA3, pTEF1-iCas9-tADH1, pSNR52-pHFA1 gRNA-tSNR52	This study
pCas9_gal80	ori, AmpR, 2μ, URA3, pTEF1-iCas9-tADH1, pSNR52-GAL80 gRNA-tSNR52	This study
pdCas9_CIT	ori, AmpR, 2μ, URA3, pTEF1-dCas9-tADH1, pSNR52-cit1 gRNA-tSNR52	This study
pdCas_IDH	ori, AmpR, 2μ, URA3, pTEF1-dCas9-tADH1, pSNR52-idh1 gRNA-idh2 gRNA-tSNR52	This study
pACC1_TEF1p	ori, AmpR, 2μ, URA3, pTEF1-CoxIVm-ACC1-tADH1	This study
pACC1_CYC1p	ori, AmpR, 2μ, URA3, pCYC1-CoxIVm-ACC1**-tADH1	This study
pACC1_GAL1p	ori, AmpR, 2μ, URA3, pGAL1-CoxIVm-ACC1-tADH1	This study
pACC1**_TEF1p	ori, AmpR, 2μ, URA3, pTEF1-CoxIVm-ACC1**-tADH1	This study
pACC1**_CUP1p	ori, AmpR, CEN, URA3, pCUP1-CoxIVm-ACC1**-tADH1	This study
pACC1**_GAL1p	ori, AmpR, 2μ, URA3, pGAL1-CoxIVm-ACC1**-tADH1	This study
pACC1**_GAL1p_CEN	ori, AmpR, CEN, URA3, pGAL1-CoxIVm-ACC1**-tADH1	This study

## Sheet: strains
Strains	Description	Reference
cMCR_p	CEN.PK 113-5D, pYC01	This study
mMCR_p	CEN.PK 113-5D, pMCR1	This study
mMCR1	CEN.PK 113-5D, XI-3::pTDH3-CAT2m-MCR-tCYC1	This study
NC1	CEN.PK 113-5D, XI-3::pPGK1-CAT2m-(MCR-N)-tADH1_pTDH3-CAT2M-(MCR-C)-tCYC1	This study
NmC1	CEN.PK 113-5D, XI-3::pPGK1-CAT2m-(MCR-N)-tADH1_pTDH3-CAT2M-(MCR-C***)-tCYC1	This study
NmC2	NmC1, X-4::pPGK1-CAT2m-(MCR-N)-tADH1_pTDH3-CAT2M-(MCR-C***)-tCYC1	This study
NmC3	NmC2, Int14::pPGK1-CAT2m-(MCR-N)-tADH1_pTDH3-CAT2M-(MCR-C***)-tCYC1	This study
NmC2 IDP1	NmC2, pIDP1::pTEF1	This study
NmC2 MAE1	NmC2, pMAE1::pTDH3	This study
N2IP	NmC2, pIDP1::pTEF1, pPOS5::pTDH3	This study
N3IP	NmC3, pIDP1::pTEF1, pPOS5::pTDH3	This study
NmC2 IDP1 idh1	NmC2, pIDP1::pTEF1, idh1Δ	This study
NmC2 IDP1 idh2	NmC2, pIDP1::pTEF1, idh2Δ	This study
N2IP idh1	N2IP, idh1Δ	This study
N2IP idh2	N2IP, idh2Δ	This study
N3IP cit1	N3IP, cit1Δ	This study
mMCR1 HFA1	mMCR1, pHFA1::pTEF1	This study
NC1 HFA1	NC1, pHFA1::pTEF1	This study
NmC1 HFA1	NmC1, pHFA1::pTEF1	This study
NmC2 HFA1	NmC2, pHFA1::pTEF1	This study
N3IP_1	N3IP, gal80Δ	This study
N3IP_2	N3IP, gal80Δ, pACC1**_GAL1p_CEN	This study

## Sheet: primers
Primer	Sequence		notes
MP1	AAAGGTCTCACAACTCTGTCAGCTAAGTAATAGACAG	pMCR-mC	P134
MP2	AAAGGTCTCAGTTGTTTCCGGTGAAACTTTTC		P135
MP3	AAAGGTCTCAAGACAAAGCAATCCATCTGGCGACTCTGAAG		P146
MP4	AAAGGTCTCAGTCTGATGGTGCTCGATTAGCATTGGTAACCCC		P137
MP5	AAAGGTCTCACAGCTGGATAAAGGCGCG	pMCR3	P147
MP6	aaaGGTCTCaATCTcctggaagtaccttcaaag		P141
MP7	AAAGGTCTCAGCTGTCATTATCAATACTGCCATTTCAAAGAATACG		P148
MP8	aaaGGTCTCaCGACcttcgagcgtcccaaaacc		P129
MP9	AAAGGTCTCAATCTACCTCGAGATAAAAAACACGC	pPOS5	TDH3p-GG-f
MP10	AAAGGTCTCATTTGTTTGTTTATGTGTGTTTATTCG		TDH3p-GG-r
MP11	AAAGGTCTCACAAAATGTTTGTCAGGGTTAAATTGAAT		POS5-GG-f
MP12	AAAGGTCTCACGACACGAAACATAGTCTCTCTCCA		POS5t-GG-r
MP13	AAAGGTCTCAGAGTCGTATTACGGATCCTTGTT	pALD4	PGK1p-GG-r
MP14	AAAGGTCTCAATCTGGAAGTACCTTCAAAGAATGGG		PGK1p-GG-f
MP15	AAAGGTCTCAACTCATGTTCAGTAGATCTACGCTCTG		ALD4-GG-f
MP16	AAAGGTCTCACGACTGACCAAGGTGATGTATTTTAAATAGTC		ALD4t-GG-r
MP17	AAAGGTCTCAATCTTTCAAAATGTTTCTACTCCTTTTTTAC	pIDP1	TEF1p_GG-f
MP18	AAAGGTCTCATCATCTAGAAAACTTAGATTAGATTGCTATGCT		TEF1p_GG-r
MP19	AAAGGTCTCAATGAGTATGTTATCTAGAAGATTATT		IDP1_GG-f
MP20	AAAGGTCTCGCGACTACTCGATCGACTTGATTTCTT		IDP1_GG-r
MP21	AAAGGTCTCAaagcagatatctagagctacac	pScfA	tef1-6
MP22	aaaGGTCTCaATCTagcaacaggcgcgttgg		tef1-5
MP23	AAAGGTCTCAGCCTCTTTTTTCTTTTCCAAACCT		tef1-2
MP24	AAAGGTCTCAAGGCCGCCTCGTTTCTTTTTC		tef1-3
MP25	aaaggtctcacCGACCATAAAGACTTTCTGCCG		scfA-GG-2
MP26	aaaggtctcaTCGgTCGCTTTGGCTTGCTG		scfA-GG-3
MP27	aaaggtctcaCTACTTAGATGGAGGTACGGCGGT		scfA-GG-4
MP28	aaaggtctcagcttATGGAACCAAAAACAAAAAAACAGCGTT		sfcA-GG-1
MP29	aaaGGTCTCaCGACGAGCGACCTCATGCTATAC		acc1-11
MP30	aaaggtctcaGTAGATACGTTGTTGACACTTCTA		ADH1t-GG-1
MP23	AAAGGTCTCAGCCTCTTTTTTCTTTTCCAAACCT	pACC1**_TEF1p	tef1-2
MP24	AAAGGTCTCAAGGCCGCCTCGTTTCTTTTTC		tef1-3
MP31	AAAGGTCTCAGACACCAGACCGGTTTTCTC		acc1-6
MP32	AAAGGTCTCAGCTTATGAGCGAAGAAAGCTTATTCG		acc1-12
MP33	AAAGGTCTCAGGATACCATTTCCGTTGTTGGATG		acc1-8
MP34	AAAGGTCTCATGTCTGTCGACGATGACATC		acc1-7
MP35	AAAGGTCTCAATCCGGTGTTAACTTACCT		acc1-9
MP29	aaaGGTCTCaCGACGAGCGACCTCATGCTATAC		acc1-11
MP36	GGAACAATCTCTTCAGCC	pACC1_TEF1p	acc1-ck6
MP37	ATGAGCGAAGAAAGCTTATT		acc1-ck1
MP38	TTGGCTGCAAACTCAGGT		acc1-neb-1
MP39	GTTTGTAATTTCGTACTCCATC		acc1-neb-3
MP40	AGATCTGGCCAGGAACCGTA	pACC1_CYC1p	CYC1p-ACC1-1
MP41	ATGCTTTCACTACGTCAATCTA		CYC1p-ACC1-2
MP42	TATGGAAAAACGCCAGCAACGCGGCCTTTTTACGGTTCCTGGCCAGATCTATTTGGCGAGCGTTGGTTG		CYC1p-ACC1-3
MP43	GTTCTTGTGGCTGGCTTGAAAAATCTTATAGATTGACGTAGTGAAAGCATTTAGTGTGTGTATTTGTGTTTGTGTG		CYC1p-ACC1-4
MP44	GAAAGGGCCTCGTGATACGTCTCTTTTTATAGGGGTCCTTTTCATCACGTGCT	pACC1**_CUP1p	P43
MP45	CTTGGTCTCTGTCGACCGTTCCGAAAAGTGCTTAGGACGGATCGCTTGC		P44
MP46	TACGGTTCCTGGCCAGATCTTAAGCCGATCCCATTACCGACA		CUP1p-1
MP47	GATTGACGTAGTGAAAGCATTTTATGTGATGATTGATTGATTGATTGT		CUP1p-2
MP48	AGATCTGGCCAGGAACCGT		CUP1_ACC1-1
MP49	ATGCTTTCACTACGTCAATCTATAAGATT		CUP1-ACC1-2
MP50	ACGTATCACGAGGCCCTTTCGAGCGACCTCATGCTATACCT		CEN-ACC1-1
MP51	AACGGTCGACAGAGACCAAGGTCTCGCGCGAACCCAA		CEN-ACC1-2
MP52	TACGGTTCCTGGCCAGATCTCGGATTAGAAGCCGCCG	pACC1**_GAL1p_2m	GAL1p-1
MP53	gattgacgtagtgaaagcatCTCCTTGACGTTAAAGTATAGAGGT		GAL1p-2
MP48	AGATCTGGCCAGGAACCGT		CUP1_ACC1-1
MP49	ATGCTTTCACTACGTCAATCTATAAGATT		CUP1-ACC1-2
MP44	GAAAGGGCCTCGTGATACGTCTCTTTTTATAGGGGTCCTTTTCATCACGTGCT	pACC1**_GAL1p_CEN	P43
MP45	CTTGGTCTCTGTCGACCGTTCCGAAAAGTGCTTAGGACGGATCGCTTGC		P44
MP50	ACGTATCACGAGGCCCTTTCGAGCGACCTCATGCTATACCT		CEN-ACC1-1
MP51	AACGGTCGACAGAGACCAAGGTCTCGCGCGAACCCAA		CEN-ACC1-2
MP54	ACTGATTAGTTTTCCGTTTTAGGATATTGACGCCAAGCGTGCGTCTGATTTCATTATCAATACTGCCATTTCAAAGAATACG	MCR integration	XI-3.3-CaMCR-up
MP55	CAGCCCAATCCTCAAAAATAAAATGGCCCTTCCAAAATTAGAGACATATCCTTCGAGCGTCCCAAAACC		XI-3.3-CaMCR-dw
MP56	ACTGATTAGTTTTCCGTTTTAGGATATTGACGCCAAGCGTGCGTCTGATTCTGGAAGTACCTTCAAAGAATGGG	XI-3 MCR-N&mC integration	XI-3.3-MCR-N-up
MP57	CCAACTACCAAGGTTGTTGAGGGAACACTGGGGCAATAGGCTGTCGCCATCTGGAAGTACCTTCAAAGAATGGG	X-4 MCR-N&mC integration	X-4-MCR-N-up
MP58	CAGACATCAGACATACTATTGTAATTCAAAAAAAAAAAGCGAATCTTCCC CTTCGAGCGTCCCAAAACC		X-4-CaMCR-dw
MP59	aaaGGTCTCtgatcACCCGCATACGGTTCTCCCGGTTTTAGAGCTAGAAATAGCAAGTTA	pCas9_Int14	Int14_g
MP60	AATCGGAAAAACACTCGCGAGAACCAAAACAAGGATCCCCTAAACCCAGTggaagtaccttcaaagaatggg	Int14 MCR-N&mC integration	Int14-PGK1p
MP61	TCCGTAGTCCTATCCGGGTAACACTCATCGTCCGGCCTCCGCCCCCTTTTcttcgagcgtcccaaaacc		Int14-CYC1t
MP62	AAAGGTCTCTGATCCAAAGAAGAGTTGAGAACTGGTTTTAGAGCTAGAAATAGCAAGTTA	pCas9_POS5p	POS5p_g
MP63	CACACAATGGCTATTGAAAACTGTAACTGTCAGAAATGCTGCATGTATCTATCTACCTCGAGATAAAAAACACGC	TDH3p (POS5) donor	POS5-TDH3p-f2
MP64	TAGAACCTATACCATTTTACTGGTTTATTCAATTTAACCCTGACAAACATTTTGTTTGTTTATGTGTGTTTATTCG		POS5-TDH3p-r
MP65	AAAGGTCTCTGATCTGTGAGACAACAGACGCACAGTTTTAGAGCTAGAAATAGCAAGTTA	pCas9_IDP1p	IDP1p-g2
MP66	CCATATAAAGAGGGACTCATATGATCTTATGAAATCTTCCTTCAAGCAATTTCAAAATGTTTCTACTCCTTTTTTAC	TEF1p (IDP1) donor	IDP1-TEF1p-f2
MP67	AAAGCAGCAAGGCGAGAGGTGGAAAATAATCTTCTAGATAACATACTCATCTAGAAAACTTAGATTAGATTGCTATG		IDP1_TEF1p-r
MP68	aaaGGTCTCtgatcCGATGATGAGTCGAAGCCAAGTTTTAGAGCTAGAAATAGCAAGTTA	pCas9_MAE1p	MAE1p_g
MP69	TTGTTTGCGCTAACATCGCATCGCATCAGCTGACTGAGTGCTACCTCGAGATAAAAAACACGC	TDH3p (MAE1) donor	MAE1-TDH3p-f
MP70	ATCTAGCAGCAACGGAAACGGATAGTCTGGTTCTAAGCATTTTGTTTATGTGTGTTTATTCGAA		MAE1-TDH3p-r
MP71	AAAGGTCTCTGATCAGCCAGATAGTACGGTTGAAGTTTTAGAGCTAGAAATAGCAAGTTA	pCas9_HFA1p	HFA1p_g
MP72	TTCATCAATGTTTCCGTTAGGGTAACTAAAATGGGTGGGCGGCAGATGACTTCAAAATGTTTCTACTCCTTTTTTAC	TEF1 (HFA1) donor	HFA1_TEF1p-f
MP73	ATTTTTTCATCATTGAACGTCTCGTACGCCCATTTTCTTATAGATCTCATCTAGAAAACTTAGATTAGATTGCTATG		HFA1_TEF1p-r
MP74	AAAGGTCTCTGATCTGTCATTAGAGAAAACACGGGTTTTAGAGCTAGAAATAGCAAGTTA	pCas9_idh1	IDH1-g
MP75	TCTCCCTATCCTCATTCTTCTCCCTTTTCCTCCATAATTGTAAGAGAAAATGAAAACAAT	idh1 knockout donor	IDH1-1
MP76	AATTTGAACACACTTAAGTTGCAGAACAAAAAAAAGGGGAATTGTTTTCATTTTCTCTTA		IDH1-2
MP77	AAAGGTCTCTGATCGTAATGATGTTAAACCACATGTTTTAGAGCTAGAAATAGCAAGTTA	pCas9_idh2	IDH2-g
MP78	ATAATAAGATACAGATCGGGAACGAACAACAATTATAATATTTTTTAATAAAGTCCTATT	idh2 knockout donor	IDH2-1
MP79	CATTTGTTTTCAAGGCGTGAAAAAACCTGAGAGGGAAAAGAATAGGACTTTATTAAAAAA		IDH2-2
MP80	TAAAAAGAAAATAAGGCAAAACATATAGCAATATAATACTATTTACGAAGGGAAAATTTG	pCas9_cit1	CIT1-1
MP81	AAATACGTGTTTGAATAGTCGCATACCCTGAATCAAAAATCAAATTTTCCCTTCGTAAAT	cit1 knockout donor	CIT1-2
MP82	aaaGGTCTCtgatcATGCTTAGTTAAAACCCCTGGTTTTAGAGCTAGAAATAGCAAGTTA		CIT1_g
MP83	aaaGGTCTCtgatcGATAGTGATAGCTATCCAAGGTTTTAGAGCTAGAAATAGCAAGTTA	pCas9_gal80	gal80-g1
MP84	aaaGGTCTCaaaacTGATGGATGCTCTGATATTAtgcgcaagcccggaatcgaac		gal80-g2
MP85	CCAGCGTATACAATCTCGATAGTTGGTTTCCCGTTCTTTCCACTCCCGTCAAGCATCTTG	gal80 knockout donor	gal80-1
MP86	GTTTTTATAACGTTCGCTGCACTGGGGGCCAAGCACAGGGCAAGATGCTTGACGGGAGTG		gal80-2
