# Supplementary material for: Engineering yeast mitochondrial metabolism for 3-hydroxypropionate production
Source: Biotechnol Biofuels Bioprod. 2023 Apr 8;16:64. doi: 10.1186/s13068-023-02309-z (PMC10082987; doi:10.1186/s13068-023-02309-z)
Supplement: Supplementary file 2 — Additional file 2: Table S2. Flux distribution from flux balance analysis with cytosolic MCR and mitochondrial MCR expressed. [file 13068_2023_2309_MOESM2_ESM.xlsx]

## Sheet: Sheet1
Table S2. Flux distribution from flux balance analysis with cytosolic MCR and mitochondrial MCR expressed
Rxn ID	Rxn Name	Rxn	GPR	Cytosolic MCR_flux (mmol/gDCW/h)	Mitochondrial MCR_flux (mmol/gDCW/h)
r_0438	ferrocytochrome-c:oxygen oxidoreductase	ferrocytochrome c [mitochondrion] + 1.266 H+ [mitochondrion] + 0.25 oxygen [mitochondrion] -> ferricytochrome c [mitochondrion] + 0.633 H+ [cytoplasm] + 0.5 H2O [mitochondrion]	(( Q0045 and Q0250 and Q0275 and YDL067C and YEL039C and YGL187C and YGL191W and YHR051W and YIL111W and YLR038C and YLR395C and YMR256C ) or ( Q0045 and Q0250 and Q0275 and YDL067C and YEL039C and YGL187C and YGL191W and YHR051W and YLR038C and YLR395C and YMR256C and YNL052W ) or ( Q0045 and Q0250 and Q0275 and YDL067C and YGL187C and YGL191W and YHR051W and YIL111W and YJR048W and YLR038C and …	4.60247	3.53045
r_0226	ATP synthase	ADP [mitochondrion] + 3 H+ [cytoplasm] + phosphate [mitochondrion] -> ATP [mitochondrion] + 2 H+ [mitochondrion] + H2O [mitochondrion]	(( Q0080 and Q0085 and Q0130 and YBL099W and YBR039W and YDL004W and YDR298C and YDR322C-A and YDR377W and YJR121W and YKL016C and YLR295C and YML081C-A and YPL078C and YPL271W ) or ( Q0080 and Q0085 and Q0130 and YBL099W and YBR039W and YDL004W and YDR298C and YDR377W and YJR121W and YKL016C and YLR295C and YML081C-A and YPL078C and YPL271W and YPR020W ) or ( Q0080 and Q0085 and Q0130 and YBL099…	2.95901	3.35216
r_0439	ubiquinol:ferricytochrome c reductase	2 ferricytochrome c [mitochondrion] + 1.266 H+ [mitochondrion] + ubiquinol-6 [mitochondrion] -> 2 ferrocytochrome c [mitochondrion] + 2.532 H+ [cytoplasm] + ubiquinone-6 [mitochondrion]	(( Q0105 and YBL045C and YDR529C and YEL024W and YEL039C and YFR033C and YGR183C and YHR001W-A and YJL166W and YOR065W and YPR191W ) or ( Q0105 and YBL045C and YDR529C and YEL024W and YFR033C and YGR183C and YHR001W-A and YJL166W and YJR048W and YOR065W and YPR191W ))	2.30123	1.76523
r_2131	isocitrate dehydrogenase	isocitrate [mitochondrion] + NADP(+) [mitochondrion] -> 2-oxoglutarate [mitochondrion] + carbon dioxide [mitochondrion] + NADPH [mitochondrion]	YDL066W	0	1.76523
r_0773	NADH:ubiquinone oxidoreductase	H+ [mitochondrion] + NADH [mitochondrion] + ubiquinone-6 [mitochondrion] -> NAD [mitochondrion] + ubiquinol-6 [mitochondrion]	YML120C	0.136954	1.7058
r_0486	glyceraldehyde-3-phosphate dehydrogenase	glyceraldehyde 3-phosphate [cytoplasm] + NAD [cytoplasm] + phosphate [cytoplasm] <=> 1,3-bisphospho-D-glycerate [cytoplasm] + H+ [cytoplasm] + NADH [cytoplasm]	( YGR192C or YJL052W or YJR009C )	1.75342	1.7058
r_0892	phosphoglycerate kinase	1,3-bisphospho-D-glycerate [cytoplasm] + ADP [cytoplasm] <=> 3-phosphonato-D-glycerate(3-) [cytoplasm] + ATP [cytoplasm]	YCR012W	1.75342	1.7058
r_0366	enolase	2-phospho-D-glyceric acid [cytoplasm] <=> H2O [cytoplasm] + phosphoenolpyruvate [cytoplasm]	( YPL281C or YGR254W or YHR174W or YMR323W or YOR393W )	1.61646	1.7058
r_0893	phosphoglycerate mutase	3-phosphonato-D-glycerate(3-) [cytoplasm] <=> 2-phospho-D-glyceric acid [cytoplasm]	( YOR283W or YKL152C )	1.61646	1.7058
r_0962	pyruvate kinase	ADP [cytoplasm] + H+ [cytoplasm] + phosphoenolpyruvate [cytoplasm] -> ATP [cytoplasm] + pyruvate [cytoplasm]	( YAL038W or YOR347C )	1.61646	1.7058
newRxn6_3HP_transport	newRxn6_3HP_transport	3HP[c] -> 3HP[e]		1.61646	1.7058
newRxn7_3HP_exchange	newRxn7_3HP_exchange	3HP[e] ->		1.61646	1.7058
r_0108	acetyl-Coa carboxylase	acetyl-CoA [mitochondrion] + ATP [mitochondrion] + bicarbonate [mitochondrion] -> ADP [mitochondrion] + H+ [mitochondrion] + malonyl-CoA [mitochondrion] + phosphate [mitochondrion]	YMR207C	0	1.7058
r_0227	ATPase, cytosolic	ATP [cytoplasm] + H2O [cytoplasm] -> ADP [cytoplasm] + H+ [extracellular] + phosphate [cytoplasm]	(( YCR024C-A and YEL017C-A and YGL008C ) or ( YCR024C-A and YEL017C-A and YPL036W ) or YER005W )	0	1.7058
r_0961	pyruvate dehydrogenase	coenzyme A [mitochondrion] + NAD [mitochondrion] + pyruvate [mitochondrion] -> acetyl-CoA [mitochondrion] + carbon dioxide [mitochondrion] + NADH [mitochondrion]	( YBR221C and YER178W and YFL018C and YGR193C and YNL071W )	0	1.7058
r_1664	bicarbonate formation	carbon dioxide [mitochondrion] + H2O [mitochondrion] <=> bicarbonate [mitochondrion] + H+ [mitochondrion]		0	1.7058
r_1832	H+ exchange	H+ [extracellular] <=>		0	1.7058
newRxn3_MCRC_m	newRxn3_MCRC_m	H+ [mitochondrion] + malonyl-CoA [mitochondrion] + NADPH [mitochondrion] <=> coenzyme A [mitochondrion] + NADP(+) [mitochondrion] + 3-oxopropanoate[m]		0	1.7058
newRxn4_MCRN_m	newRxn4_MCRN_m	H+ [mitochondrion] + NADPH [mitochondrion] + 3-oxopropanoate[m] <=> NADP(+) [mitochondrion] + 3HP[m]		0	1.7058
newRxn5_3HP_m2c	newRxn5_3HP_m2c	3HP[m] -> 3HP[c]		0	1.7058
r_1194	L-glutamate transport	L-glutamate [cytoplasm] -> L-glutamate [mitochondrion]	YPR021C	0	1.64637
r_2132	oxoglutarate/malate exchange	(S)-malate [cytoplasm] + 2-oxoglutarate [mitochondrion] -> (S)-malate [mitochondrion] + 2-oxoglutarate [cytoplasm]	( YOR222W or YPL134C )	0	1.64637
r_1898	L-isoleucine transport	L-isoleucine [mitochondrion] -> L-isoleucine [cytoplasm]		0	1.64637
r_0663	isoleucine transaminase	2-oxoglutarate [cytoplasm] + L-isoleucine [cytoplasm] <=> (S)-3-methyl-2-oxopentanoate [cytoplasm] + L-glutamate [cytoplasm]	YJR148W	0	1.64637
r_1596	3-methyl-2-oxopentanoate transport	(S)-3-methyl-2-oxopentanoate [cytoplasm] <=> (S)-3-methyl-2-oxopentanoate [mitochondrion]		0	1.64637
r_1110	ADP/ATP transporter	ADP [cytoplasm] + ATP [mitochondrion] <=> ADP [mitochondrion] + ATP [cytoplasm]	( YBL030C or YBR085W or YMR056C )	2.95901	1.64637
r_1245	phosphate transport	H+ [cytoplasm] + phosphate [cytoplasm] -> H+ [mitochondrion] + phosphate [mitochondrion]	( YER053C or YJR077C )	2.95901	1.64637
r_1667	bicarbonate formation	carbon dioxide [cytoplasm] + H2O [cytoplasm] <=> bicarbonate [cytoplasm] + H+ [cytoplasm]	YNL036W	1.61646	1.64637
r_0719	malic enzyme (NADP)	(S)-malate [mitochondrion] + NADP(+) [mitochondrion] -> carbon dioxide [mitochondrion] + NADPH [mitochondrion] + pyruvate [mitochondrion]	YKL029C	0	1.64637
r_0958	pyruvate carboxylase	ATP [cytoplasm] + bicarbonate [cytoplasm] + pyruvate [cytoplasm] -> ADP [cytoplasm] + H+ [cytoplasm] + oxaloacetate [cytoplasm] + phosphate [cytoplasm]	( YBR218C or YGL062W )	0	1.64637
r_0534	hexokinase (D-glucose:ATP)	ATP [cytoplasm] + D-glucose [cytoplasm] -> ADP [cytoplasm] + D-glucose 6-phosphate [cytoplasm] + H+ [cytoplasm]	( YLR446W or YCL040W or YFR053C or YGL253W or YDR516C )	1	1
r_1166	glucose transport	D-glucose [extracellular] -> D-glucose [cytoplasm]	( YDL245C or YDL247W or YDR342C or YDR343C or YDR345C or YDR536W or YEL069C or YFL011W or YHR092C or YHR094C or YHR096C or YJL214W or YJL219W or YJR158W or YJR160C or YLR081W or YMR011W or YNR072W or YOL156W or YDR387C )	1	1
r_2100	water exchange	H2O [extracellular] <=>		2.76708	0.882613
r_1672	carbon dioxide exchange	carbon dioxide [extracellular] ->		1.15062	0.882613
r_1697	CO2 transport	carbon dioxide [cytoplasm] <=> carbon dioxide [extracellular]		1.15062	0.882613
r_1978	O2 transport	oxygen [cytoplasm] <=> oxygen [mitochondrion]		1.15062	0.882613
r_1979	O2 transport	oxygen [extracellular] <=> oxygen [cytoplasm]		1.15062	0.882613
r_0091	6-phosphogluconolactonase	6-O-phosphono-D-glucono-1,5-lactone [cytoplasm] + H2O [cytoplasm] -> 6-phospho-D-gluconate [cytoplasm] + H+ [cytoplasm]	( YGR248W or YHR163W )	0.739753	0.882613
r_0466	glucose 6-phosphate dehydrogenase	D-glucose 6-phosphate [cytoplasm] + NADP(+) [cytoplasm] -> 6-O-phosphono-D-glucono-1,5-lactone [cytoplasm] + H+ [cytoplasm] + NADPH [cytoplasm]	YNL241C	0.739753	0.882613
r_0889	phosphogluconate dehydrogenase	6-phospho-D-gluconate [cytoplasm] + NADP(+) [cytoplasm] -> carbon dioxide [cytoplasm] + D-ribulose 5-phosphate [cytoplasm] + NADPH [cytoplasm]	( YGR256W or YHR183W )	0.739753	0.882613
r_1054	triose-phosphate isomerase	dihydroxyacetone phosphate [cytoplasm] <=> glyceraldehyde 3-phosphate [cytoplasm]	YDR050C	0.753416	0.705796
r_0984	ribulose 5-phosphate 3-epimerase	D-ribulose 5-phosphate [cytoplasm] <=> D-xylulose 5-phosphate [cytoplasm]	YJL121C	0.493169	0.588408
r_0886	phosphofructokinase	ATP [cytoplasm] + D-fructose 6-phosphate [cytoplasm] -> ADP [cytoplasm] + D-fructose 1,6-bisphosphate [cytoplasm] + H+ [cytoplasm]	( YMR205C or ( YGR240C and YMR205C ))	0.506831	0.411592
r_0450	fructose-bisphosphate aldolase	D-fructose 1,6-bisphosphate [cytoplasm] <=> dihydroxyacetone phosphate [cytoplasm] + glyceraldehyde 3-phosphate [cytoplasm]	YKL060C	0.506831	0.411592
r_0982	ribose-5-phosphate isomerase	D-ribulose 5-phosphate [cytoplasm] <=> ribose-5-phosphate [cytoplasm]	YOR095C	0.246584	0.294204
r_0990	sedoheptulose 1,7-bisphosphate D-glyceraldehyde-3-phosphate-lyase	sedoheptulose 1,7-bisphosphate [cytoplasm] <=> D-erythrose 4-phosphate [cytoplasm] + dihydroxyacetone phosphate [cytoplasm]	YKL060C	0.246584	0.294204
r_1049	transketolase 1	D-xylulose 5-phosphate [cytoplasm] + ribose-5-phosphate [cytoplasm] <=> glyceraldehyde 3-phosphate [cytoplasm] + sedoheptulose 7-phosphate [cytoplasm]	( YBR117C or YPR074C )	0.246584	0.294204
r_1050	transketolase 2	D-erythrose 4-phosphate [cytoplasm] + D-xylulose 5-phosphate [cytoplasm] <=> D-fructose 6-phosphate [cytoplasm] + glyceraldehyde 3-phosphate [cytoplasm]	( YBR117C or YPR074C )	0.246584	0.294204
r_0887	phosphofructokinase (s7p)	ATP [cytoplasm] + sedoheptulose 7-phosphate [cytoplasm] -> ADP [cytoplasm] + H+ [cytoplasm] + sedoheptulose 1,7-bisphosphate [cytoplasm]	( YMR205C or ( YGR240C and YMR205C ))	0.246584	0.294204
r_0467	glucose-6-phosphate isomerase	D-glucose 6-phosphate [cytoplasm] <=> D-fructose 6-phosphate [cytoplasm]	YBR196C	0.260247	0.117387
r_2034	pyruvate transport	H+ [cytoplasm] + pyruvate [cytoplasm] -> H+ [mitochondrion] + pyruvate [mitochondrion]	(( YGL080W and YGR243W ) or ( YGL080W and YHR162W ))	0	0.0594292
r_0770	NADH dehydrogenase, cytosolic/mitochondrial	H+ [cytoplasm] + NADH [cytoplasm] + ubiquinone-6 [mitochondrion] -> NAD [cytoplasm] + ubiquinol-6 [mitochondrion]	( YDL085W or YMR145C )	2.16428	0.0594292
r_0713	malate dehydrogenase	(S)-malate [mitochondrion] + NAD [mitochondrion] <=> H+ [mitochondrion] + NADH [mitochondrion] + oxaloacetate [mitochondrion]	YKL085W	0	1.13687e-11
r_1244	phosphate transport	H+ [extracellular] + phosphate [extracellular] <=> H+ [cytoplasm] + phosphate [cytoplasm]	( YBR296C or YCR037C or YJL198W or YML123C or YNR013C )	3.23292	0
newRxn1_MCRC_c	newRxn1_MCRC_c	H+ [cytoplasm] + malonyl-CoA [cytoplasm] + NADPH [cytoplasm] <=> coenzyme A [cytoplasm] + NADP(+) [cytoplasm] + 3-oxopropanoate [cytoplasm]		1.61646	0
newRxn2_MCRN_c	newRxn2_MCRN_c	H+ [cytoplasm] + NADPH [cytoplasm] + 3-oxopropanoate [cytoplasm] <=> NADP(+) [cytoplasm] + 3HP[c]		1.61646	0
r_0109	acetyl-CoA carboxylase, reaction	acetyl-CoA [cytoplasm] + ATP [cytoplasm] + bicarbonate [cytoplasm] -> ADP [cytoplasm] + H+ [cytoplasm] + malonyl-CoA [cytoplasm] + phosphate [cytoplasm]	( YDL141W and YNR016C )	1.61646	0
r_0112	acetyl-CoA synthetase	acetate [cytoplasm] + ATP [cytoplasm] + coenzyme A [cytoplasm] -> acetyl-CoA [cytoplasm] + AMP [cytoplasm] + diphosphate [cytoplasm]	( YAL054C or YLR153C )	1.61646	0
r_0148	adenylate kinase	AMP [cytoplasm] + ATP [cytoplasm] -> 2 ADP [cytoplasm]	( YDL166C or YDR226W )	1.61646	0
r_0173	aldehyde dehydrogenase (acetaldehyde, NADP)	acetaldehyde [cytoplasm] + H2O [cytoplasm] + NADP(+) [cytoplasm] -> acetate [cytoplasm] + 2 H+ [cytoplasm] + NADPH [cytoplasm]	YPL061W	1.61646	0
r_0959	pyruvate decarboxylase	H+ [cytoplasm] + pyruvate [cytoplasm] -> acetaldehyde [cytoplasm] + carbon dioxide [cytoplasm]	( YGR087C or YLR044C or YLR134W )	1.61646	0
r_4527	diphosphate exchange	diphosphate [extracellular] ->		1.61646	0
r_0445	formate dehydrogenase	formate [cytoplasm] + NAD [cytoplasm] -> carbon dioxide [cytoplasm] + NADH [cytoplasm]	YOR388C	0.273909	0
r_0502	glycine hydroxymethyltransferase	L-serine [cytoplasm] + THF [cytoplasm] <=> 5,10-methylenetetrahydrofolate [cytoplasm] + H2O [cytoplasm] + L-glycine [cytoplasm]	YLR058C	0.273909	0
r_0725	methenyltetrahydrofolate cyclohydrolase	5,10-methenyl-THF [cytoplasm] + H2O [cytoplasm] <=> 10-formyl-THF [cytoplasm] + H+ [cytoplasm]	YGR204W	0.273909	0
r_0732	methylenetetrahydrofolate dehydrogenase (NADP)	5,10-methylenetetrahydrofolate [cytoplasm] + NADP(+) [cytoplasm] <=> 5,10-methenyl-THF [cytoplasm] + NADPH [cytoplasm]	YGR204W	0.273909	0
r_1811	glycine transport	L-glycine [cytoplasm] <=> L-glycine [mitochondrion]	YPR058W	0.273909	0
r_0471	glutamate dehydrogenase (NADP)	2-oxoglutarate [cytoplasm] + ammonium [cytoplasm] + H+ [cytoplasm] + NADPH [cytoplasm] -> H2O [cytoplasm] + L-glutamate [cytoplasm] + NADP(+) [cytoplasm]	( YAL062W or YOR375C )	0.136954	0
r_0501	glycine cleavage system	L-glycine [mitochondrion] + NAD [mitochondrion] + THF [mitochondrion] -> 5,10-methylenetetrahydrofolate [mitochondrion] + ammonium [mitochondrion] + carbon dioxide [mitochondrion] + NADH [mitochondrion]	( YAL044C and YDR019C and YFL018C and YMR189W )	0.136954	0
r_0891	phosphoglycerate dehydrogenase	3-phosphonato-D-glycerate(3-) [cytoplasm] + NAD [cytoplasm] -> 3-phospho-hydroxypyruvate [cytoplasm] + H+ [cytoplasm] + NADH [cytoplasm]	( YER081W or YIL074C )	0.136954	0
r_0917	phosphoserine phosphatase (L-serine)	3-phospho-serine [cytoplasm] + H2O [cytoplasm] -> L-serine [cytoplasm] + phosphate [cytoplasm]	YGR208W	0.136954	0
r_0918	phosphoserine transaminase	3-phospho-hydroxypyruvate [cytoplasm] + L-glutamate [cytoplasm] -> 2-oxoglutarate [cytoplasm] + 3-phospho-serine [cytoplasm]	YOR184W	0.136954	0
r_0001	(R)-lactate:ferricytochrome-c 2-oxidoreductase	(R)-lactate [cytoplasm] + 2 ferricytochrome c [mitochondrion] -> 2 ferrocytochrome c [mitochondrion] + pyruvate [cytoplasm]	(( YDL174C and YEL039C ) or ( YDL174C and YJR048W ) or ( YEL039C and YEL071W ) or ( YEL071W and YJR048W ))	0	0
r_0002	(R)-lactate:ferricytochrome-c 2-oxidoreductase	(R)-lactate [mitochondrion] + 2 ferricytochrome c [mitochondrion] -> 2 ferrocytochrome c [mitochondrion] + pyruvate [mitochondrion]	(( YDL178W and YEL039C ) or ( YDL178W and YJR048W ))	0	0
r_0003	(R,R)-butanediol dehydrogenase	(R,R)-2,3-butanediol [cytoplasm] + NAD [cytoplasm] <=> (R)-acetoin [cytoplasm] + H+ [cytoplasm] + NADH [cytoplasm]	YAL060W	0	0
r_0004	(S)-lactate:ferricytochrome-c 2-oxidoreductase	(S)-lactate [cytoplasm] + 2 ferricytochrome c [mitochondrion] -> 2 ferrocytochrome c [mitochondrion] + pyruvate [cytoplasm]	(( YEL039C and YML054C ) or ( YJR048W and YML054C ))	0	0
r_0005	1,3-beta-glucan synthase	UDP-D-glucose [cytoplasm] -> (1->3)-beta-D-glucan [cell envelope] + H+ [cytoplasm] + UDP [cytoplasm]	( YGR032W or YMR306W or ( YLR342W and YCR034W ))	0	0
r_0006	1,6-beta-glucan synthase	UDP-D-glucose [cytoplasm] -> (1->6)-beta-D-glucan [cell envelope] + H+ [cytoplasm] + UDP [cytoplasm]	( YGR143W or YPR159W )	0	0
r_0007	1-(5-phosphoribosyl)-5-[(5-phosphoribosylamino)methylideneamino)imidazole-4-carboxamide isomerase	1-(5-phospho-D-ribosyl)-5-[(5-phospho-D-ribosylamino)methylideneamino]imidazole-4-carboxamide [cytoplasm] -> 5-[(5-phospho-1-deoxy-D-ribulos-1-ylamino)methylideneamino]-1-(5-phospho-D-ribosyl)imidazole-4-carboxamide [cytoplasm]	YIL020C	0	0
r_0012	1-pyrroline-5-carboxylate dehydrogenase	1-pyrroline-5-carboxylate [mitochondrion] + 2 H2O [mitochondrion] + NAD [mitochondrion] -> H+ [mitochondrion] + L-glutamate [mitochondrion] + NADH [mitochondrion]	YHR037W	0	0
r_0013	2,3-diketo-5-methylthio-1-phosphopentane degradation reaction	5-(methylsulfanyl)-2,3-dioxopentyl phosphate [cytoplasm] + 3 H2O [cytoplasm] -> 4-methylthio-2-oxobutanoate [cytoplasm] + formate [cytoplasm] + 6 H+ [cytoplasm] + phosphate [cytoplasm]	( YEL038W and YMR009W )	0	0
r_0014	2,5-diamino-6-ribitylamino-4(3H)-pyrimidinone 5''-phosphate deaminase	2,5-diamino-6-(5-phosphono)ribitylamino-4(3H)-pyrimidinone [cytoplasm] + H+ [cytoplasm] + H2O [cytoplasm] -> 5-amino-6-(5-phosphoribitylamino)uracil [cytoplasm] + ammonium [cytoplasm]	YOL066C	0	0
r_0015	2,5-diamino-6-ribosylamino-4(3H)-pyrimidinone 5''-phosphate reductase (NADPH)	2,5-diamino-4-hydroxy-6-(5-phosphoribosylamino)pyrimidine [cytoplasm] + H+ [cytoplasm] + NADPH [cytoplasm] -> 2,5-diamino-6-(5-phosphono)ribitylamino-4(3H)-pyrimidinone [cytoplasm] + NADP(+) [cytoplasm]	YBR153W	0	0
r_0016	2-aceto-2-hydroxybutanoate synthase	2-oxobutanoate [mitochondrion] + H+ [mitochondrion] + pyruvate [mitochondrion] -> (S)-2-acetyl-2-hydroxybutanoate [mitochondrion] + carbon dioxide [mitochondrion]	(( YCL009C and YMR108W ) or YMR108W )	0	0
r_0017	2-amino-4-hydroxy-6-hydroxymethyldihydropteridine diphosphokinase	2-amino-6-(hydroxymethyl)-7,8-dihydropteridin-4-ol [mitochondrion] + ATP [mitochondrion] -> (2-amino-4-hydroxy-7,8-dihydropteridin-6-yl)methyl trihydrogen diphosphate [mitochondrion] + AMP [mitochondrion] + H+ [mitochondrion]	YNL256W	0	0
r_0018	2-aminoadipate transaminase	2-oxoadipic acid [cytoplasm] + L-glutamate [cytoplasm] <=> 2-oxoglutarate [cytoplasm] + L-2-aminoadipate [cytoplasm]	( YER152C or YGL202W or YJL060W )	0	0
r_0019	2-dehydropantoate 2-reductase	2-dehydropantoate [cytoplasm] + H+ [cytoplasm] + NADPH [cytoplasm] -> (R)-pantoate [cytoplasm] + NADP(+) [cytoplasm]	YHR063C	0	0
r_0020	2-deoxy-D-arabino-heptulosonate 7-phosphate synthetase	D-erythrose 4-phosphate [mitochondrion] + H2O [mitochondrion] + phosphoenolpyruvate [mitochondrion] -> 7-phospho-2-dehydro-3-deoxy-D-arabino-heptonic acid [mitochondrion] + phosphate [mitochondrion]	( YDR035W or YBR249C )	0	0
r_0021	2-hexaprenyl-6-methoxy-1,4-benzoquinone methyltransferase	2-hexaprenyl-6-methoxy-1,4-benzoquinone [mitochondrion] + S-adenosyl-L-methionine [mitochondrion] -> 2-hexaprenyl-6-methoxy-3-methyl-1,4-benzoquinone [mitochondrion] + H+ [mitochondrion] + S-adenosyl-L-homocysteine [mitochondrion]	( YDR204W and YGL119W and YGR255C and YLR201C and YML110C and YOL096C and YOR125C )	0	0
r_0022	2-hexaprenyl-6-methoxyphenol monooxygenase	2-hexaprenyl-6-methoxyphenol [mitochondrion] + oxygen [mitochondrion] -> 2-hexaprenyl-6-methoxy-1,4-benzoquinone [mitochondrion] + H2O [mitochondrion]	( YDR204W and YGL119W and YGR255C and YLR201C and YML110C and YOL096C and YOR125C )	0	0
r_0023	2-isopropylmalate hydratase	2-isopropylmaleic acid [cytoplasm] + H2O [cytoplasm] <=> 2-isopropylmalate [cytoplasm]	YGL009C	0	0
r_0024	2-isopropylmalate synthase	3-methyl-2-oxobutanoate [cytoplasm] + acetyl-CoA [cytoplasm] + H2O [cytoplasm] -> 2-isopropylmalate [cytoplasm] + coenzyme A [cytoplasm] + H+ [cytoplasm]	( YNL104C or YOR108W )	0	0
r_0025	2-isopropylmalate synthase	3-methyl-2-oxobutanoate [mitochondrion] + acetyl-CoA [mitochondrion] + H2O [mitochondrion] -> 2-isopropylmalate [mitochondrion] + coenzyme A [mitochondrion] + H+ [mitochondrion]	YNL104C	0	0
r_0026	2-keto-4-methylthiobutyrate transamination	4-methylthio-2-oxobutanoate [cytoplasm] + L-glutamate [cytoplasm] -> 2-oxoglutarate [cytoplasm] + L-methionine [cytoplasm]	( YHR208W or YJR148W or YGL202W or YHR137W )	0	0
r_0027	2-methylcitrate dehydratase	homocitrate [mitochondrion] <=> but-1-ene-1,2,4-tricarboxylic acid [mitochondrion] + H2O [mitochondrion]	YDR234W	0	0
r_0028	2-methylcitrate synthase	H2O [mitochondrion] + oxaloacetate [mitochondrion] + propionyl-CoA [mitochondrion] -> 2-methylcitrate [mitochondrion] + coenzyme A [mitochondrion] + H+ [mitochondrion]	YPR001W	0	0
r_0029	2-oxo-4-methyl-3-carboxypentanoate decarboxylation	(2S)-2-isopropyl-3-oxosuccinate [cytoplasm] + H+ [cytoplasm] -> 4-methyl-2-oxopentanoate [cytoplasm] + carbon dioxide [cytoplasm]	YJR148W	0	0
r_0030	2-oxo-4-methyl-3-carboxypentanoate decarboxylation	(2S)-2-isopropyl-3-oxosuccinate [mitochondrion] + H+ [mitochondrion] -> 4-methyl-2-oxopentanoate [mitochondrion] + carbon dioxide [mitochondrion]	YHR208W	0	0
r_0032	3'',5''-bisphosphate nucleotidase	adenosine 3'',5''-bismonophosphate [cytoplasm] + H2O [cytoplasm] -> AMP [cytoplasm] + phosphate [cytoplasm]	YOL064C	0	0
r_0033	3'',5''-cyclic-nucleotide phosphodiesterase	3'',5''-cyclic AMP [cytoplasm] + H2O [cytoplasm] -> AMP [cytoplasm] + H+ [cytoplasm]	( YGL248W or YOR360C )	0	0
r_0034	3'',5''-cyclic-nucleotide phosphodiesterase	3'',5''-cyclic dAMP [cytoplasm] + H2O [cytoplasm] -> dAMP [cytoplasm] + H+ [cytoplasm]	YOR360C	0	0
r_0035	3'',5''-cyclic-nucleotide phosphodiesterase	3'',5''-cyclic IMP [cytoplasm] + H2O [cytoplasm] -> H+ [cytoplasm] + IMP [cytoplasm]	YOR360C	0	0
r_0036	3'',5''-cyclic-nucleotide phosphodiesterase	3'',5''-cyclic GMP [cytoplasm] + H2O [cytoplasm] -> GMP [cytoplasm] + H+ [cytoplasm]	YOR360C	0	0
r_0037	3'',5''-cyclic-nucleotide phosphodiesterase	3'',5''-cyclic CMP [cytoplasm] + H2O [cytoplasm] -> CMP [cytoplasm] + H+ [cytoplasm]	YOR360C	0	0
r_0038	3,4-dihydroxy-2-butanone-4-phosphate synthase	D-ribulose 5-phosphate [cytoplasm] -> 2-hydroxy-3-oxobutyl phosphate [cytoplasm] + formate [cytoplasm] + H+ [cytoplasm]	YDR487C	0	0
r_0039	3-dehydroquinate dehydratase	3-dehydroquinate [cytoplasm] -> 3-dehydroshikimate [cytoplasm] + H2O [cytoplasm]	YDR127W	0	0
r_0040	3-dehydroquinate synthase	7-phospho-2-dehydro-3-deoxy-D-arabino-heptonic acid [cytoplasm] -> 3-dehydroquinate [cytoplasm] + phosphate [cytoplasm]	YDR127W	0	0
r_0041	3-dehydrosphinganine reductase	3-ketosphinganine [endoplasmic reticulum] + H+ [endoplasmic reticulum] + NADPH [endoplasmic reticulum] -> NADP(+) [endoplasmic reticulum] + sphinganine [endoplasmic reticulum]	YBR265W	0	0
r_0042	3-deoxy-D-arabino-heptulosonate 7-phosphate synthetase	D-erythrose 4-phosphate [cytoplasm] + H2O [cytoplasm] + phosphoenolpyruvate [cytoplasm] -> 7-phospho-2-dehydro-3-deoxy-D-arabino-heptonic acid [cytoplasm] + phosphate [cytoplasm]	( YBR249C or YDR035W )	0	0
r_0043	3-hexaprenyl-4,5-dihydroxybenzoate hydroxylase	3-hexaprenyl-4-hydroxybenzoic acid [cytoplasm] + 0.5 oxygen [cytoplasm] -> 3-hexaprenyl-4,5-dihydroxybenzoic acid [cytoplasm]	( YPL252C or YDR376W )	0	0
r_0044	3-hexaprenyl-4-hydroxy-5-methoxybenzoate decarboxylase	3-hexaprenyl-4-hydroxy-5-methoxybenzoic acid [mitochondrion] + H+ [mitochondrion] -> 2-hexaprenyl-6-methoxyphenol [mitochondrion] + carbon dioxide [mitochondrion]	( YDR538W and YDR539W )	0	0
r_0045	3-hydroxy-L-kynurenine hydrolase	3-hydroxy-L-kynurenine [cytoplasm] + H2O [cytoplasm] -> 3-hydroxyanthranilate [cytoplasm] + H+ [cytoplasm] + L-alanine [cytoplasm]	YLR231C	0	0
r_0057	3-hydroxyacyl-CoA dehydrogenase (3-oxotetradecanoyl-CoA)	(S)-3-hydroxytetradecanoyl-CoA [peroxisome] + NAD [peroxisome] -> 3-oxotetradecanoyl-CoA [peroxisome] + H+ [peroxisome] + NADH [peroxisome]	YKR009C	0	0
r_0058	3-hydroxyanthranilate 3,4-dioxygenase	3-hydroxyanthranilate [cytoplasm] + oxygen [cytoplasm] -> 2-amino-3-carboxymuconate-6-semialdehyde [cytoplasm]	YJR025C	0	0
r_0059	3-isopropylmalate 3-methyltransferase	(2R,3S)-3-isopropylmalate [cytoplasm] + S-adenosyl-L-methionine [cytoplasm] -> 3-hydroxy-2-isopropyl-4-methoxy-4-oxobutanoate [cytoplasm] + S-adenosyl-L-homocysteine [cytoplasm]	YER175C	0	0
r_0060	3-isopropylmalate dehydratase	(2R,3S)-3-isopropylmalate [cytoplasm] <=> 2-isopropylmaleic acid [cytoplasm] + H2O [cytoplasm]	YGL009C	0	0
r_0061	3-isopropylmalate dehydrogenase	(2R,3S)-3-isopropylmalate [cytoplasm] + NAD [cytoplasm] -> (2S)-2-isopropyl-3-oxosuccinate [cytoplasm] + H+ [cytoplasm] + NADH [cytoplasm]	YCL018W	0	0
r_0062	3-methyl-2-oxobutanoate decarboxylase	3-methyl-2-oxobutanoate [cytoplasm] + H+ [cytoplasm] -> carbon dioxide [cytoplasm] + isobutyraldehyde [cytoplasm]	( YGR087C or YLR044C or YLR134W )	0	0
r_0063	3-methyl-2-oxobutanoate hydroxymethyltransferase	3-methyl-2-oxobutanoate [mitochondrion] + 5,10-methylenetetrahydrofolate [mitochondrion] + H2O [mitochondrion] -> 2-dehydropantoate [mitochondrion] + THF [mitochondrion]	YBR176W	0	0
r_0064	3-methyl-2-oxopentanoate decarboxylase	(S)-3-methyl-2-oxopentanoate [cytoplasm] + H+ [cytoplasm] -> 2-methylbutanal [cytoplasm] + carbon dioxide [cytoplasm]	( YDL080C or YGR087C or YLR044C or YLR134W )	0	0
r_0065	3-phosphoshikimate 1-carboxyvinyltransferase	3-phosphoshikimic acid [cytoplasm] + phosphoenolpyruvate [cytoplasm] -> 5-O-(1-carboxyvinyl)-3-phosphoshikimic acid [cytoplasm] + phosphate [cytoplasm]	YDR127W	0	0
r_0066	4-amino-4-deoxychorismate synthase	chorismate [cytoplasm] + L-glutamine [cytoplasm] -> 4-amino-4-deoxychorismate [cytoplasm] + L-glutamate [cytoplasm]	YNR033W	0	0
r_0067	4-aminobenzoate synthase	4-amino-4-deoxychorismate [cytoplasm] -> 4-aminobenzoate [cytoplasm] + H+ [cytoplasm] + pyruvate [cytoplasm]	YMR289W	0	0
r_0068	4-aminobutyrate transaminase	2-oxoglutarate [cytoplasm] + gamma-aminobutyrate [cytoplasm] -> L-glutamate [cytoplasm] + succinic semialdehyde [cytoplasm]	YGR019W	0	0
r_0069	4-hydroxy-L-threonine synthase	4-(phosphonooxy)-L-threonine [cytoplasm] + H2O [cytoplasm] -> 4-hydroxy-L-threonine [cytoplasm] + phosphate [cytoplasm]	YCR053W	0	0
r_0070	4-hydroxybenzoate formation	4-hydroxybenzoyl-CoA [mitochondrion] + H2O [mitochondrion] -> 4-hydroxybenzoate [mitochondrion] + coenzyme A [mitochondrion] + H+ [mitochondrion]		0	0
r_0072	4-methyl-2-oxopentanoate decarboxylase	4-methyl-2-oxopentanoate [cytoplasm] + H+ [cytoplasm] -> 3-methylbutanal [cytoplasm] + carbon dioxide [cytoplasm]	YDL080C	0	0
r_0073	4PP-IP5 depyrophosphorylation to IP6	4-diphospho-1D-myo-inositol pentakisphosphate [cytoplasm] + H2O [cytoplasm] -> H+ [cytoplasm] + myo-inositol hexakisphosphate [cytoplasm] + phosphate [cytoplasm]	( YLR410W or YOR163W )	0	0
r_0074	4PP-IP5 pyrophosphorylation to 4,5-PP2-IP4	4-diphospho-1D-myo-inositol pentakisphosphate [cytoplasm] + ATP [cytoplasm] + H+ [cytoplasm] -> 4,5-bis(diphospho)-1D-myo-inositol tetrakisphosphate [cytoplasm] + ADP [cytoplasm]	YDR017C	0	0
r_0075	5''-methylthioadenosine phosphorylase	5''-S-methyl-5''-thioadenosine [cytoplasm] + phosphate [cytoplasm] -> adenine [cytoplasm] + S-methyl-5-thio-alpha-D-ribose 1-phosphate [cytoplasm]	YLR017W	0	0
r_0076	5''-nucleotidase (CMP)	CMP [cytoplasm] + H2O [cytoplasm] -> cytidine [cytoplasm] + phosphate [cytoplasm]	( YER037W or YGL224C )	0	0
r_0077	5''-nucleotidase (IMP)	H2O [cytoplasm] + IMP [cytoplasm] -> inosine [cytoplasm] + phosphate [cytoplasm]	YOR155C	0	0
r_0078	5''-nucleotidase (UMP)	H2O [cytoplasm] + UMP [cytoplasm] -> phosphate [cytoplasm] + uridine [cytoplasm]	( YER037W or YGL224C )	0	0
r_0079	5''-phosphoribosylformyl glycinamidine synthetase	5''-phosphoribosyl-N-formylglycineamide [cytoplasm] + ATP [cytoplasm] + H2O [cytoplasm] + L-glutamine [cytoplasm] -> 5''-phosphoribosyl-N-formylglycineamidine [cytoplasm] + ADP [cytoplasm] + H+ [cytoplasm] + L-glutamate [cytoplasm] + phosphate [cytoplasm]	YGR061C	0	0
r_0080	5,10-methylenetetrahydrofolate reductase (NADPH)	5,10-methylenetetrahydrofolate [cytoplasm] + H+ [cytoplasm] + NADPH [cytoplasm] -> 5-methyltetrahydrofolate [cytoplasm] + NADP(+) [cytoplasm]	( YGL125W or YPL023C )	0	0
r_0081	5-aminolevulinate synthase	H+ [mitochondrion] + L-glycine [mitochondrion] + succinyl-CoA [mitochondrion] -> 5-aminolevulinate [mitochondrion] + carbon dioxide [mitochondrion] + coenzyme A [mitochondrion]	YDR232W	0	0
r_0082	5-diphosphoinositol-1,2,3,4,6-pentakisphosphate diphosphohydrolase	5-diphospho-1D-myo-inositol pentakisphosphate [cytoplasm] + H2O [cytoplasm] -> H+ [cytoplasm] + myo-inositol hexakisphosphate [cytoplasm] + phosphate [cytoplasm]	YOR163W	0	0
r_0083	5-diphosphoinositol-1,2,3,4,6-pentakisphosphate synthase	ATP [cytoplasm] + myo-inositol hexakisphosphate [cytoplasm] -> 5-diphospho-1D-myo-inositol pentakisphosphate [cytoplasm] + ADP [cytoplasm]	YDR017C	0	0
r_0084	5-formethyltetrahydrofolate cyclo-ligase	5-formyltetrahydrofolic acid [cytoplasm] + ATP [cytoplasm] -> 5,10-methenyl-THF [cytoplasm] + ADP [cytoplasm] + phosphate [cytoplasm]	YER183C	0	0
r_0085	5-methyltetrahydropteroyltriglutamate-homocysteine S-methyltransferase	5-methyltetrahydropteroyltri-L-glutamic acid [cytoplasm] + L-homocysteine [cytoplasm] -> L-methionine [cytoplasm] + tetrahydropteroyltri-L-glutamic acid [cytoplasm]	YER091C	0	0
r_0086	5-methylthio-5-deoxy-D-ribulose 1-phosphate dehydratase	S-methyl-5-thio-D-ribulose 1-phosphate [cytoplasm] -> 5-(methylsulfanyl)-2,3-dioxopentyl phosphate [cytoplasm] + H2O [cytoplasm]	YJR024C	0	0
r_0087	5-methylthioribose-1-phosphate isomerase	S-methyl-5-thio-alpha-D-ribose 1-phosphate [cytoplasm] <=> S-methyl-5-thio-D-ribulose 1-phosphate [cytoplasm]	YPR118W	0	0
r_0088	5PP-IP5 pyrophosphorylation to 4,5-PP2-IP4	5-diphospho-1D-myo-inositol pentakisphosphate [cytoplasm] + 2 H+ [cytoplasm] + phosphate [cytoplasm] <=> 4,5-bis(diphospho)-1D-myo-inositol tetrakisphosphate [cytoplasm] + H2O [cytoplasm]	YLR410W	0	0
r_0089	5PP-IP5 pyrophosphorylation to 5,6-PP2-IP4	5-diphospho-1D-myo-inositol pentakisphosphate [cytoplasm] + 2 H+ [cytoplasm] + phosphate [cytoplasm] <=> 5,6-bis(diphospho)-1D-myo-inositol tetrakisphosphate [cytoplasm] + H2O [cytoplasm]	YLR410W	0	0
r_0090	6-phosphofructo-2-kinase	ATP [cytoplasm] + D-fructose 6-phosphate [cytoplasm] -> ADP [cytoplasm] + beta-D-fructose 2,6-bisphosphate [cytoplasm] + H+ [cytoplasm]	( YIL107C or YOL136C )	0	0
r_0092	6PP-IP5 depyrophosphorylation to IP6	6-diphospho-1D-myo-inositol pentakisphosphate [cytoplasm] + H2O [cytoplasm] -> H+ [cytoplasm] + myo-inositol hexakisphosphate [cytoplasm] + phosphate [cytoplasm]	( YLR410W or YOR163W )	0	0
r_0093	6PP-IP5 pyrophosphorylation to 5,6-PP2-IP4	6-diphospho-1D-myo-inositol pentakisphosphate [cytoplasm] + ATP [cytoplasm] + H+ [cytoplasm] -> 5,6-bis(diphospho)-1D-myo-inositol tetrakisphosphate [cytoplasm] + ADP [cytoplasm]	YDR017C	0	0
r_0094	8-amino-7-oxononanoate synthase	H+ [cytoplasm] + L-alanine [cytoplasm] + pimeloyl-CoA [cytoplasm] -> 8-amino-7-oxononanoate [cytoplasm] + carbon dioxide [cytoplasm] + coenzyme A [cytoplasm]		0	0
r_0095	acetaldehyde condensation	2 acetaldehyde [cytoplasm] -> (R)-acetoin [cytoplasm]	( YGR087C or YLR044C or YLR134W )	0	0
r_0096	acetohydroxy acid isomeroreductase	2-acetyllactic acid [mitochondrion] + H+ [mitochondrion] + NADPH [mitochondrion] -> (R)-2,3-dihydroxy-3-methylbutanoate [mitochondrion] + NADP(+) [mitochondrion]	YLR355C	0	0
r_0097	acetolactate synthase	H+ [mitochondrion] + 2 pyruvate [mitochondrion] -> 2-acetyllactic acid [mitochondrion] + carbon dioxide [mitochondrion]	(( YCL009C and YMR108W ) or YMR108W )	0	0
r_0099	acetyl-CoA ACP transacylase	acetyl-CoA [mitochondrion] + ACP1 [mitochondrion] <=> acetyl-ACP [mitochondrion] + coenzyme A [mitochondrion]	YKL192C	0	0
r_0100	acetyl-CoA C-acyltransferase (palmitoyl-CoA)	3-oxooctadecanoyl-CoA [peroxisome] + coenzyme A [peroxisome] -> acetyl-CoA [peroxisome] + palmitoyl-CoA [peroxisome]	YIL160C	0	0
r_0101	acetyl-CoA C-acyltransferase (tetracosanoyl-CoA)	3-oxohexacosanoyl-CoA [peroxisome] + coenzyme A [peroxisome] -> acetyl-CoA [peroxisome] + tetracosanoyl-CoA [peroxisome]	YIL160C	0	0
r_0102	acetyl-CoA C-acyltransferase (myristoyl-CoA)	3-oxopalmitoyl-CoA [peroxisome] + coenzyme A [peroxisome] -> acetyl-CoA [peroxisome] + myristoyl-CoA [peroxisome]	YIL160C	0	0
r_0103	acetyl-CoA C-acetyltransferase	2 acetyl-CoA [cytoplasm] <=> acetoacetyl-CoA [cytoplasm] + coenzyme A [cytoplasm]	YPL028W	0	0
r_0104	acetyl-CoA C-acetyltransferase	2 acetyl-CoA [mitochondrion] <=> acetoacetyl-CoA [mitochondrion] + coenzyme A [mitochondrion]	YPL028W	0	0
r_0105	acetyl-CoA C-acyltransferase (lauroyl-CoA)	3-oxotetradecanoyl-CoA [peroxisome] + coenzyme A [peroxisome] -> acetyl-CoA [peroxisome] + lauroyl-CoA [peroxisome]	YIL160C	0	0
r_0106	acetyl-CoA C-acyltransferase (octanoyl-CoA)	3-oxodecanoyl-CoA [peroxisome] + coenzyme A [peroxisome] -> acetyl-CoA [peroxisome] + octanoyl-CoA [peroxisome]	YIL160C	0	0
r_0107	acetyl-CoA C-acyltransferase (decanoyl-CoA)	3-oxolauroyl-CoA [peroxisome] + coenzyme A [peroxisome] -> acetyl-CoA [peroxisome] + decanoyl-CoA [peroxisome]	YIL160C	0	0
r_0111	acetyl-CoA hydrolase	acetyl-CoA [mitochondrion] + H2O [mitochondrion] -> acetate [mitochondrion] + coenzyme A [mitochondrion] + H+ [mitochondrion]	YBL015W	0	0
r_0113	acetyl-CoA synthetase	acetate [mitochondrion] + ATP [mitochondrion] + coenzyme A [mitochondrion] -> acetyl-CoA [mitochondrion] + AMP [mitochondrion] + diphosphate [mitochondrion]	YAL054C	0	0
r_0114	acetyl-CoA synthetase nuclear	acetate [nucleus] + ATP [nucleus] + coenzyme A [nucleus] -> acetyl-CoA [nucleus] + AMP [nucleus] + diphosphate [nucleus]	YLR153C	0	0
r_0115	acetylglutamate kinase	ATP [mitochondrion] + N-acetyl-L-glutamate [mitochondrion] -> ADP [mitochondrion] + N-acetyl-L-gamma-glutamyl phosphate [mitochondrion]	YER069W	0	0
r_0116	acid phosphatase (secreted)	FMN [extracellular] + H2O [extracellular] -> phosphate [extracellular] + riboflavin [extracellular]	( YBR093C or YAR071W or YBR092C or YHR215W )	0	0
r_0117	aconitase	2-methylcitrate [mitochondrion] <=> (2S,3R)-3-hydroxybutane-1,2,3-tricarboxylic acid [mitochondrion]	YPR002W	0	0
r_0118	acteylornithine transaminase	2-acetamido-5-oxopentanoate [mitochondrion] + L-glutamate [mitochondrion] -> 2-oxoglutarate [mitochondrion] + N(2)-acetyl-L-ornithine [mitochondrion]	YOL140W	0	0
r_0119	acyl carrier protein synthase	coenzyme A [mitochondrion] + H2O [mitochondrion] -> adenosine 3'',5''-bismonophosphate [mitochondrion] + 2 H+ [mitochondrion] + pantetheine 4''-phosphate [mitochondrion]	YPL148C	0	0
r_0120	acyl-CoA oxidase (decanoyl-CoA)	decanoyl-CoA [peroxisome] + oxygen [peroxisome] -> hydrogen peroxide [peroxisome] + trans-dec-2-enoyl-CoA [peroxisome]	YGL205W	0	0
r_0121	acyl-CoA oxidase (dodecanoyl-CoA)	lauroyl-CoA [peroxisome] + oxygen [peroxisome] -> hydrogen peroxide [peroxisome] + trans-dodec-2-enoyl-CoA [peroxisome]	YGL205W	0	0
r_0122	acyl-CoA oxidase (hexacosanoyl-CoA)	hexacosanoyl-CoA [peroxisome] + oxygen [peroxisome] -> hydrogen peroxide [peroxisome] + trans-hexacos-2-enoyl-CoA [peroxisome]	YGL205W	0	0
r_0123	acyl-CoA oxidase (hexadecanoyl-CoA)	oxygen [peroxisome] + palmitoyl-CoA [peroxisome] -> hexadec-2-enoyl-CoA [peroxisome] + hydrogen peroxide [peroxisome]	YGL205W	0	0
r_0124	acyl-CoA oxidase (octadecanoyl-CoA)	oxygen [peroxisome] + stearoyl-CoA [peroxisome] -> hydrogen peroxide [peroxisome] + trans-octadec-2-enoyl-CoA [peroxisome]	YGL205W	0	0
r_0125	acyl-CoA oxidase (tetradecanoyl-CoA)	myristoyl-CoA [peroxisome] + oxygen [peroxisome] -> hydrogen peroxide [peroxisome] + trans-tetradec-2-enoyl-CoA [peroxisome]	YGL205W	0	0
r_0126	acyl-CoA:sterol acyltransferase (oleoyl-CoA:episterol), ER membrane	oleoyl-CoA [endoplasmic reticulum membrane] + episterol [endoplasmic reticulum membrane] <=> coenzyme A [endoplasmic reticulum membrane] + episteryl oleate [endoplasmic reticulum membrane]	YCR048W	0	0
r_0127	acyl-CoA:sterol acyltransferase (oleoyl-CoA:ergosterol), ER membrane	oleoyl-CoA [endoplasmic reticulum membrane] + ergosterol [endoplasmic reticulum membrane] -> coenzyme A [endoplasmic reticulum membrane] + ergosteryl oleate [endoplasmic reticulum membrane]	( YCR048W or YNR019W )	0	0
r_0128	acyl-CoA:sterol acyltransferase (oleoyl-CoA:fecosterol), ER membrane	oleoyl-CoA [endoplasmic reticulum membrane] + fecosterol [endoplasmic reticulum membrane] <=> coenzyme A [endoplasmic reticulum membrane] + fecosteryl oleate [endoplasmic reticulum membrane]	YCR048W	0	0
r_0129	acyl-CoA:sterol acyltransferase (oleoyl-CoA:lanosterol), ER membrane	oleoyl-CoA [endoplasmic reticulum membrane] + lanosterol [endoplasmic reticulum membrane] -> coenzyme A [endoplasmic reticulum membrane] + lanosteryl oleate [endoplasmic reticulum membrane]	YCR048W	0	0
r_0130	acyl-CoA:sterol acyltransferase (oleoyl-CoA:zymosterol), ER membrane	oleoyl-CoA [endoplasmic reticulum membrane] + zymosterol [endoplasmic reticulum membrane] <=> coenzyme A [endoplasmic reticulum membrane] + zymosteryl oleate [endoplasmic reticulum membrane]	YCR048W	0	0
r_0131	acyl-CoA:sterol acyltransferase (palmitoleoyl-CoA:episterol), ER membrane	palmitoleoyl-CoA(4-) [endoplasmic reticulum membrane] + episterol [endoplasmic reticulum membrane] <=> coenzyme A [endoplasmic reticulum membrane] + episteryl palmitoleate [endoplasmic reticulum membrane]	YCR048W	0	0
r_0132	acyl-CoA:sterol acyltransferase (palmitoleoyl-CoA:ergosterol), ER membrane	palmitoleoyl-CoA(4-) [endoplasmic reticulum membrane] + ergosterol [endoplasmic reticulum membrane] <=> coenzyme A [endoplasmic reticulum membrane] + ergosteryl palmitoleate [endoplasmic reticulum membrane]	( YCR048W or YNR019W )	0	0
r_0133	acyl-CoA:sterol acyltransferase (palmitoleoyl-CoA:fecosterol), ER membrane	palmitoleoyl-CoA(4-) [endoplasmic reticulum membrane] + fecosterol [endoplasmic reticulum membrane] <=> coenzyme A [endoplasmic reticulum membrane] + fecosteryl palmitoleate [endoplasmic reticulum membrane]	YCR048W	0	0
r_0134	acyl-CoA:sterol acyltransferase (palmitoleoyl-CoA:lanosterol), ER membrane	palmitoleoyl-CoA(4-) [endoplasmic reticulum membrane] + lanosterol [endoplasmic reticulum membrane] <=> coenzyme A [endoplasmic reticulum membrane] + lanosteryl palmitoleate [endoplasmic reticulum membrane]	YCR048W	0	0
r_0135	acyl-CoA:sterol acyltransferase (palmitoleoyl-CoA:zymosterol), ER membrane	palmitoleoyl-CoA(4-) [endoplasmic reticulum membrane] + zymosterol [endoplasmic reticulum membrane] <=> coenzyme A [endoplasmic reticulum membrane] + zymosteryl palmitoleate [endoplasmic reticulum membrane]	YCR048W	0	0
r_0137	acylation of GPI inositol at 2 position, GPI-anchor assembly, step 3	6-(alpha-D-glucosaminyl)-1-phosphatidyl-1D-myo-inositol [endoplasmic reticulum] + palmitoyl-CoA [endoplasmic reticulum] <=> 6-(alpha-D-glucosaminyl)-O-acyl-1-phosphatidyl-1D-myo-inositol [endoplasmic reticulum] + coenzyme A [endoplasmic reticulum]	YJL091C	0	0
r_0138	adenine deaminase	adenine [cytoplasm] + H+ [cytoplasm] + H2O [cytoplasm] -> ammonium [cytoplasm] + hypoxanthine [cytoplasm]	YNL141W	0	0
r_0139	adenine phosphoribosyltransferase	adenine [cytoplasm] + PRPP [cytoplasm] -> AMP [cytoplasm] + diphosphate [cytoplasm]	( YDR441C or YML022W )	0	0
r_0140	adenosine deaminase	adenosine [cytoplasm] + H+ [cytoplasm] + H2O [cytoplasm] -> ammonium [cytoplasm] + inosine [cytoplasm]	YNL141W	0	0
r_0142	adenosine kinase	adenosine [cytoplasm] + ATP [cytoplasm] -> ADP [cytoplasm] + AMP [cytoplasm] + H+ [cytoplasm]	YJR105W	0	0
r_0143	adenosine monophosphate deaminase	AMP [cytoplasm] + H+ [cytoplasm] + H2O [cytoplasm] -> ammonium [cytoplasm] + IMP [cytoplasm]	YML035C	0	0
r_0144	adenosylhomocysteinase	H2O [cytoplasm] + S-adenosyl-L-homocysteine [cytoplasm] -> adenosine [cytoplasm] + L-homocysteine [cytoplasm]	YER043C	0	0
r_0145	adenosylmethionine decarboxylase	H+ [cytoplasm] + S-adenosyl-L-methionine [cytoplasm] -> carbon dioxide [cytoplasm] + S-adenosylmethioninamine [cytoplasm]	YOL052C	0	0
r_0146	adenosylmethionine-8-amino-7-oxononanoate transaminase	8-amino-7-oxononanoate [cytoplasm] + S-adenosyl-L-methionine [cytoplasm] <=> 7,8-diaminononanoate [cytoplasm] + S-adenosyl-4-methylthio-2-oxobutanoate [cytoplasm]	YNR058W	0	0
r_0147	adenylate cyclase	ATP [cytoplasm] -> 3'',5''-cyclic AMP [cytoplasm] + diphosphate [cytoplasm]	YJL005W	0	0
r_0149	adenylate kinase	AMP [mitochondrion] + ATP [mitochondrion] -> 2 ADP [mitochondrion]	YER170W	0	0
r_0150	adenylate kinase (GTP)	AMP [mitochondrion] + GTP [mitochondrion] <=> ADP [mitochondrion] + GDP [mitochondrion]	YER170W	0	0
r_0151	adenylosuccinate lyase (AICAR)	5''-phosphoribosyl-4-(N-succinocarboxamide)-5-aminoimidazole [cytoplasm] -> AICAR [cytoplasm] + fumarate [cytoplasm]	YLR359W	0	0
r_0152	adenylosuccinate lyase	adenylo-succinate [cytoplasm] <=> AMP [cytoplasm] + fumarate [cytoplasm]	YLR359W	0	0
r_0153	adenylosuccinate synthase	GTP [cytoplasm] + IMP [cytoplasm] + L-aspartate [cytoplasm] -> adenylo-succinate [cytoplasm] + GDP [cytoplasm] + 2 H+ [cytoplasm] + phosphate [cytoplasm]	YNL220W	0	0
r_0154	adenylyl-sulfate kinase	5''-adenylyl sulfate [cytoplasm] + ATP [cytoplasm] -> 3''-phospho-5''-adenylyl sulfate [cytoplasm] + ADP [cytoplasm] + H+ [cytoplasm]	YKL001C	0	0
r_0155	ADP-ribose 2,3-cyclic phosphodiesterase	2'',3''-cyclic AMP [cytoplasm] + H2O [cytoplasm] -> adenosine 2''-phosphate [cytoplasm] + H+ [cytoplasm]	YGR247W	0	0
r_0156	alanine glyoxylate aminotransferase	glyoxylate [cytoplasm] + L-alanine [cytoplasm] -> L-glycine [cytoplasm] + pyruvate [cytoplasm]	YFL030W	0	0
r_0157	alanyl-tRNA synthetase	ATP [cytoplasm] + L-alanine [cytoplasm] + tRNA(Ala) [cytoplasm] -> Ala-tRNA(Ala) [cytoplasm] + AMP [cytoplasm] + diphosphate [cytoplasm]	YOR335C	0	0
r_0158	alcohol acetyltransferase (2-methylbutanol)	2-methylbutanol [cytoplasm] + acetyl-CoA [cytoplasm] -> 2-methylbutyl acetate [cytoplasm] + coenzyme A [cytoplasm]	( YGR177C or YOR377W )	0	0
r_0159	alcohol acetyltransferase (ethanol)	acetyl-CoA [cytoplasm] + ethanol [cytoplasm] -> coenzyme A [cytoplasm] + ethyl acetate [cytoplasm]	( YGR177C or YOR377W )	0	0
r_0160	alcohol acetyltransferase (isoamyl alcohol)	acetyl-CoA [cytoplasm] + isoamylol [cytoplasm] -> coenzyme A [cytoplasm] + isoamyl acetate [cytoplasm]	( YGR177C or YOR377W )	0	0
r_0161	alcohol acetyltransferase (isobutyl alcohol)	acetyl-CoA [cytoplasm] + isobutanol [cytoplasm] -> coenzyme A [cytoplasm] + isobutyl acetate [cytoplasm]	( YGR177C or YOR377W )	0	0
r_0162	alcohol acetyltransferase (phenylethanol alcohol)	2-phenylethanol [cytoplasm] + acetyl-CoA [cytoplasm] -> coenzyme A [cytoplasm] + phenethyl acetate [cytoplasm]	( YGR177C or YOR377W )	0	0
r_0163	alcohol dehydrogenase (ethanol to acetaldehyde)	ethanol [cytoplasm] + NAD [cytoplasm] -> acetaldehyde [cytoplasm] + H+ [cytoplasm] + NADH [cytoplasm]	YMR303C	0	0
r_0164	alcohol dehydrogenase (glycerol, NADP)	D-glyceraldehyde [cytoplasm] + H+ [cytoplasm] + NADPH [cytoplasm] -> glycerol [cytoplasm] + NADP(+) [cytoplasm]	( YDR368W or YHR104W )	0	0
r_0165	mitochondrial alcohol dehydrogenase	acetaldehyde [mitochondrion] + H+ [mitochondrion] + NADH [mitochondrion] -> ethanol [mitochondrion] + NAD [mitochondrion]	( YGL256W or YMR083W )	0	0
r_0166	aldehyde dehydrogenase (2-methylbutanol, NAD)	2-methylbutanal [cytoplasm] + H+ [cytoplasm] + NADH [cytoplasm] -> 2-methylbutanol [cytoplasm] + NAD [cytoplasm]	( YBR145W or YDL168W or YOL086C )	0	0
r_0167	aldehyde dehydrogenase (2-methylbutanol, NAD)	2-methylbutanal [mitochondrion] + H+ [mitochondrion] + NADH [mitochondrion] -> 2-methylbutanol [mitochondrion] + NAD [mitochondrion]	( YGL256W or YMR083W )	0	0
r_0168	aldehyde dehydrogenase (2-methylbutanol, NADP)	2-methylbutanal [cytoplasm] + H+ [cytoplasm] + NADPH [cytoplasm] -> 2-methylbutanol [cytoplasm] + NADP(+) [cytoplasm]	( YCR105W or YDR368W or YMR318C )	0	0
r_0169	aldehyde dehydrogenase (2-phenylethanol, NAD)	H+ [cytoplasm] + NADH [cytoplasm] + phenylacetaldehyde [cytoplasm] -> 2-phenylethanol [cytoplasm] + NAD [cytoplasm]	( YBR145W or YDL168W or YOL086C )	0	0
r_0170	aldehyde dehydrogenase (2-phenylethanol, NAD)	H+ [mitochondrion] + NADH [mitochondrion] + phenylacetaldehyde [mitochondrion] -> 2-phenylethanol [mitochondrion] + NAD [mitochondrion]	( YGL256W or YMR083W )	0	0
r_0171	aldehyde dehydrogenase (2-phenylethanol, NADP)	H+ [cytoplasm] + NADPH [cytoplasm] + phenylacetaldehyde [cytoplasm] -> 2-phenylethanol [cytoplasm] + NADP(+) [cytoplasm]	( YCR105W or YMR318C )	0	0
r_0172	aldehyde dehydrogenase (3-aminopropanal, NAD)	3-aminopropanal [cytoplasm] + H2O [cytoplasm] + NAD [cytoplasm] -> beta-alanine [cytoplasm] + 2 H+ [cytoplasm] + NADH [cytoplasm]	( YMR110C or YMR169C or YMR170C )	0	0
r_0174	aldehyde dehydrogenase (acetylaldehyde, NAD)	acetaldehyde [mitochondrion] + H2O [mitochondrion] + NAD [mitochondrion] -> acetate [mitochondrion] + 2 H+ [mitochondrion] + NADH [mitochondrion]	YOR374W	0	0
r_0175	aldehyde dehydrogenase (acetylaldehyde, NADP)	acetaldehyde [mitochondrion] + H2O [mitochondrion] + NADP(+) [mitochondrion] -> acetate [mitochondrion] + 2 H+ [mitochondrion] + NADPH [mitochondrion]	( YER073W or YOR374W )	0	0
r_0176	aldehyde dehydrogenase (indole-3-acetaldehyde, NAD)	H2O [mitochondrion] + indol-3-ylacetaldehyde [mitochondrion] + NAD [mitochondrion] -> 2 H+ [mitochondrion] + indole-3-acetate [mitochondrion] + NADH [mitochondrion]	YOR374W	0	0
r_0177	aldehyde dehydrogenase (indole-3-acetaldehyde, NADP)	H2O [cytoplasm] + indol-3-ylacetaldehyde [cytoplasm] + NADP(+) [cytoplasm] -> 2 H+ [cytoplasm] + indole-3-acetate [cytoplasm] + NADPH [cytoplasm]	YPL061W	0	0
r_0178	aldehyde dehydrogenase (indole-3-acetaldehyde, NADP)	H2O [mitochondrion] + indol-3-ylacetaldehyde [mitochondrion] + NADP(+) [mitochondrion] -> 2 H+ [mitochondrion] + indole-3-acetate [mitochondrion] + NADPH [mitochondrion]	( YER073W or YOR374W )	0	0
r_0179	aldehyde dehydrogenase (isoamyl alcohol, NAD)	3-methylbutanal [cytoplasm] + H+ [cytoplasm] + NADH [cytoplasm] -> isoamylol [cytoplasm] + NAD [cytoplasm]	( YBR145W or YDL168W or YOL086C )	0	0
r_0180	aldehyde dehydrogenase (isoamyl alcohol, NAD)	3-methylbutanal [mitochondrion] + H+ [mitochondrion] + NADH [mitochondrion] -> isoamylol [mitochondrion] + NAD [mitochondrion]	( YGL256W or YMR083W )	0	0
r_0181	aldehyde dehydrogenase (isoamyl alcohol, NADP)	3-methylbutanal [cytoplasm] + H+ [cytoplasm] + NADPH [cytoplasm] -> isoamylol [cytoplasm] + NADP(+) [cytoplasm]	( YCR105W or YMR318C )	0	0
r_0182	aldehyde dehydrogenase (isobutyl alcohol, NAD)	H+ [cytoplasm] + isobutyraldehyde [cytoplasm] + NADH [cytoplasm] -> isobutanol [cytoplasm] + NAD [cytoplasm]	( YBR145W or YDL168W or YOL086C )	0	0
r_0183	aldehyde dehydrogenase (isobutyl alcohol, NAD)	H+ [mitochondrion] + isobutyraldehyde [mitochondrion] + NADH [mitochondrion] -> isobutanol [mitochondrion] + NAD [mitochondrion]	( YGL256W or YMR083W )	0	0
r_0184	aldehyde dehydrogenase (isobutyl alcohol, NADP)	H+ [cytoplasm] + isobutyraldehyde [cytoplasm] + NADPH [cytoplasm] -> isobutanol [cytoplasm] + NADP(+) [cytoplasm]	( YCR105W or YMR318C )	0	0
r_0185	aldehyde dehydrogenase (phenylacetaldehyde, NAD)	H2O [cytoplasm] + NAD [cytoplasm] + phenylacetaldehyde [cytoplasm] -> 2 H+ [cytoplasm] + NADH [cytoplasm] + phenylacetic acid [cytoplasm]	( YMR169C or YMR170C )	0	0
r_0186	aldehyde dehydrogenase (tryptophol, NAD)	H+ [cytoplasm] + indol-3-ylacetaldehyde [cytoplasm] + NADH [cytoplasm] -> NAD [cytoplasm] + tryptophol [cytoplasm]	( YBR145W or YDL168W or YOL086C )	0	0
r_0187	aldehyde dehydrogenase (tryptophol, NAD)	H+ [mitochondrion] + indol-3-ylacetaldehyde [mitochondrion] + NADH [mitochondrion] -> NAD [mitochondrion] + tryptophol [mitochondrion]	( YGL256W or YMR083W )	0	0
r_0188	alkaline phosphatase (dihydroneopterin)	7,8-dihydroneopterin 3''-triphosphate [cytoplasm] + 3 H2O [cytoplasm] -> 7,8-dihydroneopterin [cytoplasm] + 2 H+ [cytoplasm] + 3 phosphate [cytoplasm]	YDR481C	0	0
r_0189	allantoate amidinohydrolase	allantoate [cytoplasm] + H2O [cytoplasm] <=> urea [cytoplasm] + ureidoglycolic acid [cytoplasm]	YIR029W	0	0
r_0190	allantoinase, reaction	allantoin [cytoplasm] + H2O [cytoplasm] <=> allantoate [cytoplasm] + H+ [cytoplasm]	YIR027C	0	0
r_0191	allophanate hydrolase	3 H+ [cytoplasm] + H2O [cytoplasm] + urea-1-carboxylic acid [cytoplasm] -> 2 ammonium [cytoplasm] + 2 carbon dioxide [cytoplasm]	YBR208C	0	0
r_0192	alpha 1,2-mannosyltransferase	beta-D-mannosyldiacetylchitobiosyldiphosphodolichol [Golgi] + GDP-alpha-D-mannose [Golgi] + H+ [Golgi] -> alpha-D-mannosyl-beta-D-mannosyldiacetylchitobiosyldiphosphodolichol [Golgi] + GDP [Golgi]	( YBR199W or YBR205W or YDR483W or YJL139C or YKR061W or YNL029C or YOR099W or YPL053C )	0	0
r_0193	alpha,alpha-trehalase	H2O [vacuole] + trehalose [vacuole] -> 2 D-glucose [vacuole]	( YPR026W or YBR001C )	0	0
r_0194	alpha,alpha-trehalase	H2O [cytoplasm] + trehalose [cytoplasm] -> 2 D-glucose [cytoplasm]	YDR001C	0	0
r_0195	alpha,alpha-trehalose-phosphate synthase (UDP-forming)	D-glucose 6-phosphate [cytoplasm] + UDP-D-glucose [cytoplasm] -> alpha,alpha-trehalose 6-phosphate [cytoplasm] + H+ [cytoplasm] + UDP [cytoplasm]	(( YBR126C and YDR074W and YML100W ) or ( YBR126C and YDR074W and YMR261C ))	0	0
r_0198	alpha-glucosidase	H2O [cytoplasm] + maltose [cytoplasm] -> 2 D-glucose [cytoplasm]	( YBR299W or YGR287C or YGR292W or YIL172C or YJL216C or YJL221C )	0	0
r_0199	amidase	4-guanidinobutanamide [cytoplasm] + H2O [cytoplasm] -> 4-guanidinobutanoic acid [cytoplasm] + ammonium [cytoplasm]	( YDR242W or YMR293C )	0	0
r_0200	Aminoacetone:oxygen oxidoreductase(deaminating)(flavin-containing)	aminoacetone [cytoplasm] + H2O [cytoplasm] + oxygen [cytoplasm] -> ammonium [cytoplasm] + hydrogen peroxide [cytoplasm] + methylglyoxal [cytoplasm]		0	0
r_0201	Aminobutyraldehyde dehydrogenase	4-aminobutanal [mitochondrion] + H2O [mitochondrion] + NAD [mitochondrion] -> gamma-aminobutyrate [mitochondrion] + 2 H+ [mitochondrion] + NADH [mitochondrion]	YOR374W	0	0
r_0202	anthranilate phosphoribosyltransferase	anthranilate [cytoplasm] + PRPP [cytoplasm] -> diphosphate [cytoplasm] + N-(5-phospho-beta-D-ribosyl)anthranilate [cytoplasm]	YDR354W	0	0
r_0203	anthranilate synthase	chorismate [cytoplasm] + L-glutamine [cytoplasm] -> anthranilate [cytoplasm] + H+ [cytoplasm] + L-glutamate [cytoplasm] + pyruvate [cytoplasm]	( YER090W and YKL211C )	0	0
r_0204	Ap4A hydrolase	H2O [cytoplasm] + P(1),P(4)-bis(5''-adenosyl) tetraphosphate [cytoplasm] <=> 2 ADP [cytoplasm] + 2 H+ [cytoplasm]	YDR305C	0	0
r_0205	arabinose reductase	H+ [cytoplasm] + L-arabinose [cytoplasm] + NADPH [cytoplasm] -> L-arabinitol [cytoplasm] + NADP(+) [cytoplasm]	YHR104W	0	0
r_0206	arginase	H2O [cytoplasm] + L-arginine [cytoplasm] -> ornithine [cytoplasm] + urea [cytoplasm]	YPL111W	0	0
r_0207	argininosuccinate lyase	(N(omega)-L-arginino)succinic acid [cytoplasm] <=> fumarate [cytoplasm] + L-arginine [cytoplasm]	YHR018C	0	0
r_0208	argininosuccinate synthase	ATP [cytoplasm] + L-aspartate [cytoplasm] + L-citrulline [cytoplasm] <=> (N(omega)-L-arginino)succinic acid [cytoplasm] + AMP [cytoplasm] + diphosphate [cytoplasm] + H+ [cytoplasm]	YOL058W	0	0
r_0209	arginyl-tRNA synthetase	ATP [cytoplasm] + L-arginine [cytoplasm] + tRNA(Arg) [cytoplasm] -> AMP [cytoplasm] + Arg-tRNA(Arg) [cytoplasm] + diphosphate [cytoplasm]	YDR341C	0	0
r_0210	arginyl-tRNA synthetase	ATP [mitochondrion] + L-arginine [mitochondrion] + tRNA(Arg) [mitochondrion] -> AMP [mitochondrion] + Arg-tRNA(Arg) [mitochondrion] + diphosphate [mitochondrion]	YHR091C	0	0
r_0211	asparagine synthase (glutamine-hydrolysing)	ATP [cytoplasm] + H2O [cytoplasm] + L-aspartate [cytoplasm] + L-glutamine [cytoplasm] -> AMP [cytoplasm] + diphosphate [cytoplasm] + H+ [cytoplasm] + L-asparagine [cytoplasm] + L-glutamate [cytoplasm]	( YGR124W or YPR145W )	0	0
r_0212	Asparaginyl-tRNA synthetase	ATP [cytoplasm] + L-asparagine [cytoplasm] + tRNA(Asn) [cytoplasm] -> AMP [cytoplasm] + Asn-tRNA(Asn) [cytoplasm] + diphosphate [cytoplasm]	YHR019C	0	0
r_0213	asparaginyl-tRNA synthetase, miotchondrial	ATP [mitochondrion] + L-asparagine [mitochondrion] + tRNA(Asn) [mitochondrion] -> AMP [mitochondrion] + Asn-tRNA(Asn) [mitochondrion] + diphosphate [mitochondrion]	YCR024C	0	0
r_0214	aspartate carbamoyltransferase	carbamoyl phosphate [cytoplasm] + L-aspartate [cytoplasm] -> H+ [cytoplasm] + N-carbamoyl-L-aspartate [cytoplasm] + phosphate [cytoplasm]	YJL130C	0	0
r_0215	aspartate kinase	ATP [cytoplasm] + L-aspartate [cytoplasm] -> 4-phospho-L-aspartate [cytoplasm] + ADP [cytoplasm]	YER052C	0	0
r_0216	aspartate transaminase	2-oxoglutarate [cytoplasm] + L-aspartate [cytoplasm] <=> L-glutamate [cytoplasm] + oxaloacetate [cytoplasm]	YLR027C	0	0
r_0217	aspartate transaminase	L-glutamate [mitochondrion] + oxaloacetate [mitochondrion] -> 2-oxoglutarate [mitochondrion] + L-aspartate [mitochondrion]	YKL106W	0	0
r_0218	aspartate transaminase	2-oxoglutarate [peroxisome] + L-aspartate [peroxisome] <=> L-glutamate [peroxisome] + oxaloacetate [peroxisome]	YLR027C	0	0
r_0219	aspartate-semialdehyde dehydrogenase	4-phospho-L-aspartate [cytoplasm] + H+ [cytoplasm] + NADPH [cytoplasm] -> L-aspartate 4-semialdehyde [cytoplasm] + NADP(+) [cytoplasm] + phosphate [cytoplasm]	YDR158W	0	0
r_0220	Aspartyl-tRNA synthetase	ATP [cytoplasm] + L-aspartate [cytoplasm] + tRNA(Asp) [cytoplasm] -> AMP [cytoplasm] + Asp-tRNA(Asp) [cytoplasm] + diphosphate [cytoplasm]	YLL018C	0	0
r_0221	Aspartyl-tRNA synthetase	ATP [mitochondrion] + L-aspartate [mitochondrion] + tRNA(Asp) [mitochondrion] -> AMP [mitochondrion] + Asp-tRNA(Asp) [mitochondrion] + diphosphate [mitochondrion]	YPL104W	0	0
r_0222	ATP adenylyltransferase	ADP [cytoplasm] + ATP [cytoplasm] + H+ [cytoplasm] -> P(1),P(4)-bis(5''-adenosyl) tetraphosphate [cytoplasm] + phosphate [cytoplasm]	YDR530C	0	0
r_0223	ATP adenylyltransferase	ADP [cytoplasm] + GTP [cytoplasm] + H+ [cytoplasm] -> P1-(5''-adenosyl),P4-(5''-guanosyl) tetraphosphate [cytoplasm] + phosphate [cytoplasm]	YCL050C	0	0
r_0224	ATP adenylyltransferase	GDP [cytoplasm] + GTP [cytoplasm] + H+ [cytoplasm] -> P(1),P(4)-bis(5''-guanosyl) tetraphosphate [cytoplasm] + phosphate [cytoplasm]	YCL050C	0	0
r_0225	ATP phosphoribosyltransferase	ATP [cytoplasm] + PRPP [cytoplasm] -> 5-phosphoribosyl-ATP [cytoplasm] + diphosphate [cytoplasm]	YER055C	0	0
r_0228	beta-1,4 mannosyltransferase	GDP-alpha-D-mannose [cytoplasm] + N,N''-diacetylchitobiosyldiphosphodolichol [cytoplasm] -> beta-D-mannosyldiacetylchitobiosyldiphosphodolichol [cytoplasm] + GDP [cytoplasm] + H+ [cytoplasm]	YBR110W	0	0
r_0229	biotin synthase	dethiobiotin [cytoplasm] + polysulphur [cytoplasm] <=> biotin [cytoplasm] + 2 H+ [cytoplasm]	YGR286C	0	0
r_0230	biotin-[acetyl-CoA-carboxylase] ligase	ATP [cytoplasm] + biotin [cytoplasm] + H+ [cytoplasm] -> biotinyl-5''-AMP [cytoplasm] + diphosphate [cytoplasm]	YDL141W	0	0
r_0231	C-14 sterol reductase	4,4-dimethyl-5alpha-cholesta-8,14,24-trien-3beta-ol [cytoplasm] + H+ [cytoplasm] + NADPH [cytoplasm] -> 14-demethyllanosterol [cytoplasm] + NADP(+) [cytoplasm]	YNL280C	0	0
r_0233	C-22 sterol desaturase (NADP)	ergosta-5,7,24(28)-trien-3beta-ol [cytoplasm] + H+ [cytoplasm] + NADPH [cytoplasm] + oxygen [cytoplasm] -> ergosta-5,7,22,24(28)-tetraen-3beta-ol [cytoplasm] + 2 H2O [cytoplasm] + NADP(+) [cytoplasm]	YMR015C	0	0
r_0234	C-3 sterol dehydrogenase	NADP(+) [cytoplasm] + zymosterol intermediate 1c [cytoplasm] -> carbon dioxide [cytoplasm] + NADPH [cytoplasm] + zymosterol intermediate 2 [cytoplasm]	YGL001C	0	0
r_0235	C-3 sterol dehydrogenase (4-methylzymosterol)	4beta-methylzymosterol-4alpha-carboxylic acid [cytoplasm] + NAD [cytoplasm] -> 3-dehydro-4-methylzymosterol [cytoplasm] + carbon dioxide [cytoplasm] + NADH [cytoplasm]	YGL001C	0	0
r_0236	C-3 sterol keto reductase (4-methylzymosterol)	3-dehydro-4-methylzymosterol [cytoplasm] + H+ [cytoplasm] + NADPH [cytoplasm] -> 4alpha-methylzymosterol [cytoplasm] + NADP(+) [cytoplasm]	YLR100W	0	0
r_0237	C-3 sterol keto reductase (zymosterol)	H+ [cytoplasm] + NADPH [cytoplasm] + zymosterol intermediate 2 [cytoplasm] -> NADP(+) [cytoplasm] + zymosterol [cytoplasm]	YLR100W	0	0
r_0238	C-4 methyl sterol oxidase	4alpha-methylzymosterol [cytoplasm] + H+ [cytoplasm] + NADPH [cytoplasm] + oxygen [cytoplasm] -> H2O [cytoplasm] + NADP(+) [cytoplasm] + zymosterol intermediate 1a [cytoplasm]	YGR060W	0	0
r_0239	C-4 methyl sterol oxidase	H+ [cytoplasm] + NADPH [cytoplasm] + oxygen [cytoplasm] + zymosterol intermediate 1a [cytoplasm] -> 2 H2O [cytoplasm] + NADP(+) [cytoplasm] + zymosterol intermediate 1b [cytoplasm]	YGR060W	0	0
r_0240	C-4 methyl sterol oxidase	NADPH [cytoplasm] + oxygen [cytoplasm] + zymosterol intermediate 1b [cytoplasm] -> H2O [cytoplasm] + NADP(+) [cytoplasm] + zymosterol intermediate 1c [cytoplasm]	YGR060W	0	0
r_0241	C-4 sterol methyl oxidase (4,4-dimethylzymosterol)	14-demethyllanosterol [cytoplasm] + 5 H+ [cytoplasm] + 3 oxygen [cytoplasm] + 6 Ferrocytochrome b5 [endoplasmic reticulum membrane] -> 4beta-methylzymosterol-4alpha-carboxylic acid [cytoplasm] + 4 H2O [cytoplasm] + 6 Ferricytochrome b5 [endoplasmic reticulum membrane]	YGR060W	0	0
r_0242	C-5 sterol desaturase	episterol [cytoplasm] + H+ [cytoplasm] + NADPH [cytoplasm] + oxygen [cytoplasm] -> ergosta-5,7,24(28)-trien-3beta-ol [cytoplasm] + 2 H2O [cytoplasm] + NADP(+) [cytoplasm]	YLR056W	0	0
r_0243	C-8 sterol isomerase	fecosterol [cytoplasm] -> episterol [cytoplasm]	YMR202W	0	0
r_0244	C-s24 sterol reductase	ergosta-5,7,22,24(28)-tetraen-3beta-ol [endoplasmic reticulum] + H+ [endoplasmic reticulum] + NADPH [endoplasmic reticulum] -> ergosterol [endoplasmic reticulum] + NADP(+) [endoplasmic reticulum]	YGL012W	0	0
r_0249	CAAX farnesyltransferase	4-hydroxybenzoate [cytoplasm] + nonaprenyl diphosphate [cytoplasm] -> diphosphate [cytoplasm] + nonaprenyl 4-hydroxybenzoate [cytoplasm]	( YDL090C and YKL019W )	0	0
r_0250	carbamoyl-phosphate synthase (glutamine-hydrolysing)	2 ATP [cytoplasm] + bicarbonate [cytoplasm] + H2O [cytoplasm] + L-glutamine [cytoplasm] -> 2 ADP [cytoplasm] + carbamoyl phosphate [cytoplasm] + 2 H+ [cytoplasm] + L-glutamate [cytoplasm] + phosphate [cytoplasm]	( YJL130C and YJR109C and YOR303W )	0	0
r_0252	carnitine O-acetyltransferase	(R)-carnitine [cytoplasm] + acetyl-CoA [cytoplasm] -> coenzyme A [cytoplasm] + O-acetylcarnitine [cytoplasm]	( YAR035W or YER024W )	0	0
r_0253	carnitine O-acetyltransferase	(R)-carnitine [peroxisome] + acetyl-CoA [peroxisome] -> coenzyme A [peroxisome] + O-acetylcarnitine [peroxisome]	YML042W	0	0
r_0254	carnitine O-acetyltransferase	coenzyme A [mitochondrion] + O-acetylcarnitine [mitochondrion] -> (R)-carnitine [mitochondrion] + acetyl-CoA [mitochondrion]	YML042W	0	0
r_0255	catalase	2 hydrogen peroxide [cytoplasm] -> 2 H2O [cytoplasm] + oxygen [cytoplasm]	YGR088W	0	0
r_0256	catalase	2 hydrogen peroxide [peroxisome] -> 2 H2O [peroxisome] + oxygen [peroxisome]	YDR256C	0	0
r_0259	ceramide-1 hydroxylase (24C)	ceramide-1 (C24) [endoplasmic reticulum] + H+ [endoplasmic reticulum] + NADPH [endoplasmic reticulum] + oxygen [endoplasmic reticulum] -> ceramide-2 (C24) [endoplasmic reticulum] + H2O [endoplasmic reticulum] + NADP(+) [endoplasmic reticulum]	YDR297W	0	0
r_0260	ceramide-1 hydroxylase (24C)	ceramide-1 (C24) [endoplasmic reticulum] + H+ [endoplasmic reticulum] + NADPH [endoplasmic reticulum] + oxygen [endoplasmic reticulum] -> ceramide-2'' (C24) [endoplasmic reticulum] + H2O [endoplasmic reticulum] + NADP(+) [endoplasmic reticulum]	YMR272C	0	0
r_0261	ceramide-1 hydroxylase (26C)	ceramide-1 (C26) [endoplasmic reticulum] + H+ [endoplasmic reticulum] + NADPH [endoplasmic reticulum] + oxygen [endoplasmic reticulum] -> ceramide-2 (C26) [endoplasmic reticulum] + H2O [endoplasmic reticulum] + NADP(+) [endoplasmic reticulum]	YDR297W	0	0
r_0262	ceramide-1 hydroxylase (26C)	ceramide-1 (C26) [endoplasmic reticulum] + H+ [endoplasmic reticulum] + NADPH [endoplasmic reticulum] + oxygen [endoplasmic reticulum] -> ceramide-2'' (C26) [endoplasmic reticulum] + H2O [endoplasmic reticulum] + NADP(+) [endoplasmic reticulum]	YMR272C	0	0
r_0263	ceramide-1 synthase (24C)	sphinganine [endoplasmic reticulum] + tetracosanoyl-CoA [endoplasmic reticulum] -> ceramide-1 (C24) [endoplasmic reticulum] + coenzyme A [endoplasmic reticulum] + H+ [endoplasmic reticulum]	(( YHL003C and YMR298W ) or ( YKL008C and YMR298W ))	0	0
r_0264	ceramide-1 synthase (26C)	hexacosanoyl-CoA [endoplasmic reticulum] + sphinganine [endoplasmic reticulum] -> ceramide-1 (C26) [endoplasmic reticulum] + coenzyme A [endoplasmic reticulum] + H+ [endoplasmic reticulum]	(( YHL003C and YMR298W ) or ( YKL008C and YMR298W ))	0	0
r_0265	ceramide-2 synthase (24C)	phytosphingosine [endoplasmic reticulum] + tetracosanoyl-CoA [endoplasmic reticulum] -> ceramide-2 (C24) [endoplasmic reticulum] + coenzyme A [endoplasmic reticulum] + H+ [endoplasmic reticulum]	(( YHL003C and YMR298W ) or ( YKL008C and YMR298W ))	0	0
r_0266	ceramide-2 synthase (26C)	hexacosanoyl-CoA [endoplasmic reticulum] + phytosphingosine [endoplasmic reticulum] -> ceramide-2 (C26) [endoplasmic reticulum] + coenzyme A [endoplasmic reticulum] + H+ [endoplasmic reticulum]	(( YHL003C and YMR298W ) or ( YKL008C and YMR298W ))	0	0
r_0267	ceramide-3 synthase (24C)	ceramide-2 (C24) [endoplasmic reticulum] + H+ [endoplasmic reticulum] + NADPH [endoplasmic reticulum] + oxygen [endoplasmic reticulum] -> ceramide-3 (C24) [endoplasmic reticulum] + H2O [endoplasmic reticulum] + NADP(+) [endoplasmic reticulum]	YMR272C	0	0
r_0268	ceramide-3 synthase (26C)	ceramide-2 (C26) [endoplasmic reticulum] + H+ [endoplasmic reticulum] + NADPH [endoplasmic reticulum] + oxygen [endoplasmic reticulum] -> ceramide-3 (C26) [endoplasmic reticulum] + H2O [endoplasmic reticulum] + NADP(+) [endoplasmic reticulum]	YMR272C	0	0
r_0269	ceramide-4 synthase (24C)	ceramide-3 (C24) [endoplasmic reticulum] + H+ [endoplasmic reticulum] + NADPH [endoplasmic reticulum] + oxygen [endoplasmic reticulum] -> ceramide-4 (C24) [endoplasmic reticulum] + H2O [endoplasmic reticulum] + NADP(+) [endoplasmic reticulum]	YMR272C	0	0
r_0270	ceramide-4 synthase (26C)	ceramide-3 (C26) [endoplasmic reticulum] + H+ [endoplasmic reticulum] + NADPH [endoplasmic reticulum] + oxygen [endoplasmic reticulum] -> ceramide-4 (C26) [endoplasmic reticulum] + H2O [endoplasmic reticulum] + NADP(+) [endoplasmic reticulum]	YMR272C	0	0
r_0271	chitin deacetylase	chitin [cytoplasm] + H2O [cytoplasm] -> acetate [cytoplasm] + chitosan [cell envelope] + H+ [cytoplasm]	( YLR307W or YLR308W )	0	0
r_0272	chitin synthase	UDP-N-acetyl-alpha-D-glucosamine [cytoplasm] -> chitin [cytoplasm] + H+ [cytoplasm] + UDP [cytoplasm]	( YBR023C or YBR038W or YNL192W )	0	0
r_0273	choline kinase	ATP [cytoplasm] + choline [cytoplasm] -> ADP [cytoplasm] + choline phosphate [cytoplasm] + H+ [cytoplasm]	YLR133W	0	0
r_0274	choline phosphate cytididyltransferase	choline phosphate [cytoplasm] + CTP [cytoplasm] + H+ [cytoplasm] -> CDP-choline [cytoplasm] + diphosphate [cytoplasm]	YGR202C	0	0
r_0278	chorismate mutase	chorismate [cytoplasm] -> prephenate [cytoplasm]	YPR060C	0	0
r_0279	chorismate synthase	5-O-(1-carboxyvinyl)-3-phosphoshikimic acid [cytoplasm] -> chorismate [cytoplasm] + phosphate [cytoplasm]	YGL148W	0	0
r_0280	cis-aconitate(3-) to isocitrate	cis-aconitate [mitochondrion] + H2O [mitochondrion] <=> isocitrate [mitochondrion]	YLR304C	0	0
r_0281	cis-prenyltransferase step 01	farnesyl diphosphate [lipid particle] + isopentenyl diphosphate [lipid particle] -> diphosphate [lipid particle] + geranylgeranyl diphosphate [lipid particle]	( YBR002C or YMR101C )	0	0
r_0282	cis-prenyltransferase step 02	geranylgeranyl diphosphate [lipid particle] + isopentenyl diphosphate [lipid particle] -> diphosphate [lipid particle] + pentaprenyl diphosphate [lipid particle]	( YBR002C or YMR101C )	0	0
r_0283	cis-prenyltransferase step 03	isopentenyl diphosphate [lipid particle] + pentaprenyl diphosphate [lipid particle] -> diphosphate [lipid particle] + hexaprenyl diphosphate [lipid particle]	( YBR002C or YMR101C )	0	0
r_0284	cis-prenyltransferase step 04	hexaprenyl diphosphate [lipid particle] + isopentenyl diphosphate [lipid particle] -> diphosphate [lipid particle] + heptaprenyl diphosphate [lipid particle]	( YBR002C or YMR101C )	0	0
r_0285	cis-prenyltransferase step 05	heptaprenyl diphosphate [lipid particle] + isopentenyl diphosphate [lipid particle] -> diphosphate [lipid particle] + octaprenyl diphosphate [lipid particle]	( YBR002C or YMR101C )	0	0
r_0286	cis-prenyltransferase step 06	isopentenyl diphosphate [lipid particle] + octaprenyl diphosphate [lipid particle] -> diphosphate [lipid particle] + nonaprenyl diphosphate [lipid particle]	( YBR002C or YMR101C )	0	0
r_0287	cis-prenyltransferase step 07	isopentenyl diphosphate [lipid particle] + nonaprenyl diphosphate [lipid particle] -> decaprenyl diphosphate [lipid particle] + diphosphate [lipid particle]	( YBR002C or YMR101C )	0	0
r_0288	cis-prenyltransferase step 08	decaprenyl diphosphate [lipid particle] + isopentenyl diphosphate [lipid particle] -> diphosphate [lipid particle] + undecaprenyl diphosphate [lipid particle]	( YBR002C or YMR101C )	0	0
r_0289	cis-prenyltransferase step 09	isopentenyl diphosphate [lipid particle] + undecaprenyl diphosphate [lipid particle] -> diphosphate [lipid particle] + dodecaprenyl diphosphate [lipid particle]	( YBR002C or YMR101C )	0	0
r_0290	cis-prenyltransferase step 10	dodecaprenyl diphosphate [lipid particle] + isopentenyl diphosphate [lipid particle] -> diphosphate [lipid particle] + tridecaprenyl diphosphate [lipid particle]	( YBR002C or YMR101C )	0	0
r_0291	cis-prenyltransferase step 11	isopentenyl diphosphate [lipid particle] + tridecaprenyl diphosphate [lipid particle] -> diphosphate [lipid particle] + tetradecaprenyl diphosphate [lipid particle]	( YBR002C or YMR101C )	0	0
r_0292	cis-prenyltransferase step 12	isopentenyl diphosphate [lipid particle] + tetradecaprenyl diphosphate [lipid particle] -> diphosphate [lipid particle] + pentadecaprenyl diphosphate [lipid particle]	( YBR002C or YMR101C )	0	0
r_0293	cis-prenyltransferase step 13	isopentenyl diphosphate [lipid particle] + pentadecaprenyl diphosphate [lipid particle] -> diphosphate [lipid particle] + hexadecaprenyl diphosphate [lipid particle]	( YBR002C or YMR101C )	0	0
r_0294	cis-prenyltransferase step 14	hexadecaprenyl diphosphate [lipid particle] + isopentenyl diphosphate [lipid particle] <=> diphosphate [lipid particle] + heptadecaprenyl diphosphate [lipid particle]	( YBR002C or YMR101C )	0	0
r_0295	cis-prenyltransferase step 15	heptadecaprenyl diphosphate [lipid particle] + isopentenyl diphosphate [lipid particle] <=> diphosphate [lipid particle] + octadecaprenyl diphosphate [lipid particle]	( YBR002C or YMR101C )	0	0
r_0296	cis-prenyltransferase step 16	isopentenyl diphosphate [lipid particle] + octadecaprenyl diphosphate [lipid particle] -> diphosphate [lipid particle] + nonadecaprenyl diphosphate [lipid particle]	( YBR002C or YMR101C )	0	0
r_0297	cis-prenyltransferase step 17	isopentenyl diphosphate [lipid particle] + nonadecaprenyl diphosphate [lipid particle] -> diphosphate [lipid particle] + icosaprenyl diphosphate [lipid particle]	( YBR002C or YMR101C )	0	0
r_0298	cis-prenyltransferase step 18	icosaprenyl diphosphate [lipid particle] + isopentenyl diphosphate [lipid particle] -> diphosphate [lipid particle] + henicosaprenyl diphosphate [lipid particle]	( YBR002C or YMR101C )	0	0
r_0299	cis-prenyltransferase step 19	henicosaprenyl diphosphate [lipid particle] + isopentenyl diphosphate [lipid particle] -> diphosphate [lipid particle] + docosaprenyl diphosphate [lipid particle]	( YBR002C or YMR101C )	0	0
r_0300	citrate synthase	acetyl-CoA [mitochondrion] + H2O [mitochondrion] + oxaloacetate [mitochondrion] -> citrate [mitochondrion] + coenzyme A [mitochondrion] + H+ [mitochondrion]	( YNR001C or YPR001W )	0	0
r_0301	citrate synthase, peroxisomal	acetyl-CoA [peroxisome] + H2O [peroxisome] + oxaloacetate [peroxisome] -> citrate [peroxisome] + coenzyme A [peroxisome] + H+ [peroxisome]	YCR005C	0	0
r_0302	citrate to cis-aconitate(3-)	citrate [mitochondrion] <=> cis-aconitate [mitochondrion] + H2O [mitochondrion]	YLR304C	0	0
r_0303	citrate to cis-aconitate(3-), cytoplasmic	citrate [cytoplasm] <=> cis-aconitate [cytoplasm] + H2O [cytoplasm]	YLR304C	0	0
r_0304	coproporphyrinogen oxidase (O2 required)	coproporphyrinogen III [cytoplasm] + 2 H+ [cytoplasm] + oxygen [cytoplasm] -> 2 carbon dioxide [cytoplasm] + 2 H2O [cytoplasm] + protoporphyrinogen [cytoplasm]	YDR044W	0	0
r_0306	CTP synthase (glutamine)	ATP [cytoplasm] + H2O [cytoplasm] + L-glutamine [cytoplasm] + UTP [cytoplasm] -> ADP [cytoplasm] + CTP [cytoplasm] + 2 H+ [cytoplasm] + L-glutamate [cytoplasm] + phosphate [cytoplasm]	( YBL039C or YJR103W )	0	0
r_0307	CTP synthase (NH3)	ammonium [cytoplasm] + ATP [cytoplasm] + UTP [cytoplasm] -> ADP [cytoplasm] + CTP [cytoplasm] + 2 H+ [cytoplasm] + phosphate [cytoplasm]	( YBL039C or YJR103W )	0	0
r_0308	cystathionine b-lyase	H2O [cytoplasm] + L-cystathionine [cytoplasm] -> ammonium [cytoplasm] + L-homocysteine [cytoplasm] + pyruvate [cytoplasm]	( YFR055W or YGL184C )	0	0
r_0309	cystathionine beta-synthase	L-homocysteine [cytoplasm] + L-serine [cytoplasm] -> H2O [cytoplasm] + L-cystathionine [cytoplasm]	YGR155W	0	0
r_0310	cystathionine g-lyase	H2O [cytoplasm] + L-cystathionine [cytoplasm] -> 2-oxobutanoate [cytoplasm] + ammonium [cytoplasm] + L-cysteine [cytoplasm]	YAL012W	0	0
r_0311	cystathionine gamma-synthase	L-cysteine [cytoplasm] + O-acetyl-L-homoserine [cytoplasm] -> acetate [cytoplasm] + H+ [cytoplasm] + L-cystathionine [cytoplasm]	YJR130C	0	0
r_0312	cysteine synthase	hydrogen sulfide [cytoplasm] + O-acetyl-L-serine [cytoplasm] -> acetate [cytoplasm] + L-cysteine [cytoplasm]	YLR303W	0	0
r_0313	cysteinyl-tRNA synthetase	ATP [cytoplasm] + L-cysteine [cytoplasm] + tRNA(Cys) [cytoplasm] -> AMP [cytoplasm] + Cys-tRNA(Cys) [cytoplasm] + diphosphate [cytoplasm]	YNL247W	0	0
r_0314	cytidine deaminase	cytidine [cytoplasm] + H+ [cytoplasm] + H2O [cytoplasm] -> ammonium [cytoplasm] + uridine [cytoplasm]	YLR245C	0	0
r_0315	cytidine kinase (GTP)	cytidine [cytoplasm] + GTP [cytoplasm] -> CMP [cytoplasm] + GDP [cytoplasm] + H+ [cytoplasm]	YNR012W	0	0
r_0317	cytochrome P450 lanosterol 14-alpha-demethylase (NADP)	2 H+ [cytoplasm] + lanosterol [cytoplasm] + 3 NADPH [cytoplasm] + 3 oxygen [cytoplasm] -> 4,4-dimethyl-5alpha-cholesta-8,14,24-trien-3beta-ol [cytoplasm] + formate [cytoplasm] + 4 H2O [cytoplasm] + 3 NADP(+) [cytoplasm]	( YHR007C and YHR042W )	0	0
r_0318	cytosine deaminase	cytosine [cytoplasm] + H+ [cytoplasm] + H2O [cytoplasm] -> ammonium [cytoplasm] + uracil [cytoplasm]	YPR062W	0	0
r_0319	D-arabinono-1,4-lactone oxidase	D-arabinono-1,4-lactone [cytoplasm] + oxygen [cytoplasm] -> dehydro-D-arabinono-1,4-lactone [cytoplasm] + H+ [cytoplasm] + hydrogen peroxide [cytoplasm]	YML086C	0	0
r_0320	D-arabinose 1-dehydrogenase (NAD)	D-arabinose [cytoplasm] + NAD [cytoplasm] -> D-arabinono-1,4-lactone [cytoplasm] + H+ [cytoplasm] + NADH [cytoplasm]	YMR041C	0	0
r_0321	D-arabinose 1-dehydrogenase (NADP)	D-arabinose [cytoplasm] + NADP(+) [cytoplasm] -> D-arabinono-1,4-lactone [cytoplasm] + H+ [cytoplasm] + NADPH [cytoplasm]	YBR149W	0	0
r_0322	D-fructose 1-phosphate D-glyceraldehyde-3-phosphate-lyase	D-fructose 1-phosphate [cytoplasm] <=> D-glyceraldehyde [cytoplasm] + dihydroxyacetone phosphate [cytoplasm]	YKL060C	0	0
r_0323	D-sorbitol dehydrogenase (D-fructose producing)	D-glucitol [cytoplasm] + NAD [cytoplasm] -> D-fructose [cytoplasm] + H+ [cytoplasm] + NADH [cytoplasm]	( YDL246C or YJR159W )	0	0
r_0326	dCMP deaminase	dCMP [cytoplasm] + H+ [cytoplasm] + H2O [cytoplasm] <=> ammonium [cytoplasm] + dUMP [cytoplasm]	YHR144C	0	0
r_0327	dCTP deaminase	dCTP [cytoplasm] + H+ [cytoplasm] + H2O [cytoplasm] -> ammonium [cytoplasm] + dUTP [cytoplasm]	YHR144C	0	0
r_0328	deoxyadenosine deaminase	2''-deoxyadenosine [cytoplasm] + H+ [cytoplasm] + H2O [cytoplasm] -> 2''-deoxyinosine [cytoplasm] + ammonium [cytoplasm]	YNL141W	0	0
r_0329	deoxycytidine deaminase	deoxycytidine [cytoplasm] + H+ [cytoplasm] + H2O [cytoplasm] -> 2''-deoxyuridine [cytoplasm] + ammonium [cytoplasm]	YLR245C	0	0
r_0330	deoxyguanylate kinase (dGMP:ATP)	ATP [cytoplasm] + dGMP [cytoplasm] <=> ADP [cytoplasm] + dGDP [cytoplasm]	YDR454C	0	0
r_0331	deoxyhypusine synthase, cytosolic/mitochondrial	H2O [cytoplasm] + spermidine [cytoplasm] + ubiquinone-6 [mitochondrion] -> 4-aminobutanal [cytoplasm] + trimethylenediamine [cytoplasm] + ubiquinol-6 [mitochondrion]	YHR068W	0	0
r_0332	deoxyribokinase	2-deoxy-D-ribose [cytoplasm] + ATP [cytoplasm] -> 2-deoxy-D-ribose 5-phosphate [cytoplasm] + ADP [cytoplasm] + H+ [cytoplasm]	YCR036W	0	0
r_0334	dephospho-CoA kinase	3''-dephospho-CoA [mitochondrion] + ATP [mitochondrion] -> ADP [mitochondrion] + coenzyme A [mitochondrion] + H+ [mitochondrion]	YDR196C	0	0
r_0335	dethiobiotin synthase	7,8-diaminononanoate [cytoplasm] + ATP [cytoplasm] + carbon dioxide [cytoplasm] <=> ADP [cytoplasm] + dethiobiotin [cytoplasm] + 3 H+ [cytoplasm] + phosphate [cytoplasm]	YNR057C	0	0
r_0340	dihydroceramidase	lignoceric acid [endoplasmic reticulum] + sphinganine [endoplasmic reticulum] <=> ceramide-1 (C24) [endoplasmic reticulum] + H2O [endoplasmic reticulum]	YPL087W	0	0
r_0341	dihydroceramidase	cerotic acid [endoplasmic reticulum] + sphinganine [endoplasmic reticulum] <=> ceramide-1 (C26) [endoplasmic reticulum] + H2O [endoplasmic reticulum]	YPL087W	0	0
r_0342	dihydroceramidase	ceramide-2 (C24) [endoplasmic reticulum] + H2O [endoplasmic reticulum] -> lignoceric acid [endoplasmic reticulum] + phytosphingosine [endoplasmic reticulum]	YPL087W	0	0
r_0343	dihydroceramidase	ceramide-2 (C26) [endoplasmic reticulum] + H2O [endoplasmic reticulum] -> cerotic acid [endoplasmic reticulum] + phytosphingosine [endoplasmic reticulum]	YPL087W	0	0
r_0344	dihydrofolate reductase	dihydrofolic acid [cytoplasm] + H+ [cytoplasm] + NADPH [cytoplasm] -> NADP(+) [cytoplasm] + THF [cytoplasm]	YOR236W	0	0
r_0345	dihydrofolate reductase	dihydrofolic acid [mitochondrion] + H+ [mitochondrion] + NADPH [mitochondrion] -> NADP(+) [mitochondrion] + THF [mitochondrion]	YOR236W	0	0
r_0346	dihydrofolate synthase	7,8-dihydropteroate [cytoplasm] + ATP [cytoplasm] + L-glutamate [cytoplasm] -> ADP [cytoplasm] + dihydrofolic acid [cytoplasm] + H+ [cytoplasm] + phosphate [cytoplasm]	YMR113W	0	0
r_0347	dihydroneopterin aldolase	7,8-dihydroneopterin [mitochondrion] -> 2-amino-6-(hydroxymethyl)-7,8-dihydropteridin-4-ol [mitochondrion] + glycolaldehyde [mitochondrion]	YNL256W	0	0
r_0348	dihydroneopterin monophosphate dephosphorylase	7,8-dihydroneopterin 3''-phosphate [cytoplasm] + H2O [cytoplasm] -> 7,8-dihydroneopterin [cytoplasm] + phosphate [cytoplasm]	YDL100C	0	0
r_0349	dihydroorotase	(S)-dihydroorotate [cytoplasm] + H2O [cytoplasm] <=> H+ [cytoplasm] + N-carbamoyl-L-aspartate [cytoplasm]	YLR420W	0	0
r_0350	dihydropteroate synthase	2-amino-6-(hydroxymethyl)-7,8-dihydropteridin-4-ol [mitochondrion] + 4-aminobenzoate [mitochondrion] -> 7,8-dihydropteroate [mitochondrion] + H2O [mitochondrion]	YNL256W	0	0
r_0351	dihydropteroate synthase	(2-amino-4-hydroxy-7,8-dihydropteridin-6-yl)methyl trihydrogen diphosphate [mitochondrion] + 4-aminobenzoate [mitochondrion] -> 7,8-dihydropteroate [mitochondrion] + diphosphate [mitochondrion]	YNL256W	0	0
r_0352	dihydroxy-acid dehydratase (2,3-dihydroxy-3-methylbutanoate)	(R)-2,3-dihydroxy-3-methylbutanoate [mitochondrion] -> 3-methyl-2-oxobutanoate [mitochondrion] + H2O [mitochondrion]	YJR016C	0	0
r_0353	dihydroxy-acid dehydratase (2,3-dihydroxy-3-methylpentanoate)	(2R,3R)-2,3-dihydroxy-3-methylpentanoate [mitochondrion] -> (S)-3-methyl-2-oxopentanoate [mitochondrion] + H2O [mitochondrion]	YJR016C	0	0
r_0354	dihydroxyacetone kinase	ATP [cytoplasm] + glycerone [cytoplasm] -> ADP [cytoplasm] + dihydroxyacetone phosphate [cytoplasm] + H+ [cytoplasm]	( YFL053W or YML070W )	0	0
r_0355	dimethylallyltranstransferase	isopentenyl diphosphate [cytoplasm] + prenyl diphosphate(3-) [cytoplasm] -> diphosphate [cytoplasm] + geranyl diphosphate [cytoplasm]	YJL167W	0	0
r_0356	diphosphoglyceromutase	1,3-bisphospho-D-glycerate [cytoplasm] <=> 2,3-bisphospho-D-glyceric acid [cytoplasm] + H+ [cytoplasm]	YKL152C	0	0
r_0357	diphosphoinositol-1,3,4,6-tetrakisphosphate diphosphohydrolase	5,6-bis(diphospho)-1D-myo-inositol tetrakisphosphate [cytoplasm] + 3 H2O [cytoplasm] -> 3 H+ [cytoplasm] + myo-inositol 1,3,4,5,6-pentakisphosphate [cytoplasm] + 3 phosphate [cytoplasm]	YOR163W	0	0
r_0358	diphosphoinositol-1,3,4,6-tetrakisphosphate synthase	ATP [cytoplasm] + 2 H+ [cytoplasm] + myo-inositol 1,3,4,5,6-pentakisphosphate [cytoplasm] + 2 phosphate [cytoplasm] -> 5,6-bis(diphospho)-1D-myo-inositol tetrakisphosphate [cytoplasm] + ADP [cytoplasm] + 2 H2O [cytoplasm]	YDR017C	0	0
r_0359	diphthine synthase	2-(3-amino-3-carboxypropyl)-L-histidine [cytoplasm] + S-adenosyl-L-methionine [cytoplasm] -> 2-[3-carboxy-3-(methylammonio)propyl]-L-histidine [cytoplasm] + H+ [cytoplasm] + S-adenosyl-L-homocysteine [cytoplasm]	YLR172C	0	0
r_0360	dolichol kinase	CTP [cytoplasm] + dolichol [cytoplasm] + H+ [cytoplasm] -> CDP [cytoplasm] + dolichyl phosphate [cytoplasm]	YMR013C	0	0
r_0361	dolichyl-phosphate D-mannosyltransferase	dolichyl phosphate [cytoplasm] + GDP-alpha-D-mannose [cytoplasm] -> dolichyl D-mannosyl phosphate [endoplasmic reticulum] + GDP [cytoplasm] + H+ [cytoplasm]	YPR183W	0	0
r_0362	dolichyl-phosphate-mannose--protein mannosyltransferase	dolichyl D-mannosyl phosphate [endoplasmic reticulum] -> dolichyl phosphate [endoplasmic reticulum] + mannan [endoplasmic reticulum]	(( YAL023C and YDL095W ) or YDL093W or YJR143C or YOR321W )	0	0
r_0363	dTMP kinase	ATP [cytoplasm] + dTMP [cytoplasm] -> ADP [cytoplasm] + dTDP [cytoplasm]	YJR057W	0	0
r_0364	dUTP diphosphatase	dUTP [cytoplasm] + H2O [cytoplasm] -> diphosphate [cytoplasm] + dUMP [cytoplasm] + H+ [cytoplasm]	( YJR069C or YBR252W )	0	0
r_0365	endopolygalacturonase	H2O [extracellular] + pectin [extracellular] -> D-galacturonate [extracellular]	YJR153W	0	0
r_0368	ethanolamine kinase	ATP [cytoplasm] + ethanolamine [cytoplasm] -> ADP [cytoplasm] + H+ [cytoplasm] + O-phosphoethanolamine [cytoplasm]	( YDR147W or YLR133W )	0	0
r_0369	ethyl acetate-hydrolyzing esterase	ethyl acetate [cytoplasm] + H2O [cytoplasm] -> acetate [cytoplasm] + ethanol [cytoplasm] + H+ [cytoplasm]	YOR126C	0	0
r_0370	exo-1,3-beta-glucan glucohydrase	(1->3)-beta-D-glucan [extracellular] + H2O [extracellular] -> D-glucose [extracellular]	( YDR261C or YGR282C or YLR300W or YNR067C or YOR190W )	0	0
r_0373	farnesyltranstransferase	farnesyl diphosphate [cytoplasm] + isopentenyl diphosphate [cytoplasm] -> geranylgeranyl diphosphate [cytoplasm] + diphosphate [cytoplasm]	YPL069C	0	0
r_0399	fatty-acid--CoA ligase (decanoate)	ATP [peroxisome] + coenzyme A [peroxisome] + decanoate [peroxisome] <=> AMP [peroxisome] + decanoyl-CoA [peroxisome] + diphosphate [peroxisome]	YER015W	0	0
r_0400	fatty-acid--CoA ligase (dodecanoate)	ATP [peroxisome] + coenzyme A [peroxisome] + laurate [peroxisome] <=> AMP [peroxisome] + diphosphate [peroxisome] + lauroyl-CoA [peroxisome]	YER015W	0	0
r_0402	fatty-acid--CoA ligase (hexadecanoate)	ATP [peroxisome] + coenzyme A [peroxisome] + palmitate [peroxisome] <=> AMP [peroxisome] + diphosphate [peroxisome] + palmitoyl-CoA [peroxisome]	YER015W	0	0
r_0410	fatty-acid--CoA ligase (octanoate)	ATP [peroxisome] + coenzyme A [peroxisome] + octanoate [peroxisome] <=> AMP [peroxisome] + diphosphate [peroxisome] + octanoyl-CoA [peroxisome]	YER015W	0	0
r_0412	fatty-acid--CoA ligase (tetradecanoate)	ATP [peroxisome] + coenzyme A [peroxisome] + myristate [peroxisome] <=> AMP [peroxisome] + diphosphate [peroxisome] + myristoyl-CoA [peroxisome]	YER015W	0	0
r_0436	ferrochelatase	iron(2+) [mitochondrion] + protoporphyrin [mitochondrion] -> ferroheme b [mitochondrion] + 2 H+ [mitochondrion]	YOR176W	0	0
r_0437	ferrocytochrome-c:hydrogen-peroxide oxidoreductase	2 ferrocytochrome c [mitochondrion] + hydrogen peroxide [mitochondrion] -> 2 ferricytochrome c [mitochondrion] + 2 H2O [mitochondrion]	(( YEL039C and YKR066C ) or ( YJR048W and YKR066C ))	0	0
r_0440	FMN adenylyltransferase	ATP [cytoplasm] + FMN [cytoplasm] + H+ [cytoplasm] -> diphosphate [cytoplasm] + FAD [cytoplasm]	YDL045C	0	0
r_0441	FMN reductase	FMN [cytoplasm] + 2 H+ [cytoplasm] + NADH [cytoplasm] -> FMNH2 [cytoplasm] + NAD [cytoplasm]	YLR011W	0	0
r_0442	FMN reductase	FMN [cytoplasm] + 2 H+ [cytoplasm] + NADPH [cytoplasm] -> FMNH2 [cytoplasm] + NADP(+) [cytoplasm]	YLR011W	0	0
r_0443	formaldehyde dehydrogenase	formaldehyde [cytoplasm] + glutathione [cytoplasm] + NAD [cytoplasm] -> H+ [cytoplasm] + NADH [cytoplasm] + S-formylglutathione [cytoplasm]	YDL168W	0	0
r_0447	formate-tetrahydrofolate ligase	ATP [mitochondrion] + formate [mitochondrion] + THF [mitochondrion] <=> 10-formyl-THF [mitochondrion] + ADP [mitochondrion] + phosphate [mitochondrion]	YBR084W	0	0
r_0448	fructose-2,6-bisphosphate 2-phosphatase	beta-D-fructose 2,6-bisphosphate [cytoplasm] + H2O [cytoplasm] -> D-fructose 6-phosphate [cytoplasm] + phosphate [cytoplasm]	( YLR345W or YJL155C )	0	0
r_0449	fructose-bisphosphatase	D-fructose 1,6-bisphosphate [cytoplasm] + H2O [cytoplasm] -> D-fructose 6-phosphate [cytoplasm] + phosphate [cytoplasm]	YLR377C	0	0
r_0451	fumarase	fumarate [mitochondrion] + H2O [mitochondrion] <=> (S)-malate [mitochondrion]	YPL262W	0	0
r_0452	fumarase, cytoplasmic	fumarate [cytoplasm] + H2O [cytoplasm] <=> (S)-malate [cytoplasm]	YPL262W	0	0
r_0453	dihydoorotic acid dehydrogenase	(S)-dihydroorotate [cytoplasm] + fumarate [cytoplasm] -> orotate [cytoplasm] + succinate [cytoplasm]	YKL216W	0	0
r_0454	fumarate reductase	FADH2 [mitochondrion] + fumarate [mitochondrion] <=> FAD [mitochondrion] + H+ [mitochondrion] + succinate [mitochondrion]	YEL047C	0	0
r_0455	soluble fumarate reductase	FADH2 [cytoplasm] + fumarate [cytoplasm] <=> FAD [cytoplasm] + H+ [cytoplasm] + succinate [cytoplasm]	YEL047C	0	0
r_0457	g-glutamyltransferase	glutathione [cytoplasm] + L-alanine [cytoplasm] -> L-cysteinylglycine [cytoplasm] + L-gamma-glutamyl-L-alanine [cytoplasm]	YLR299W	0	0
r_0458	galactokinase	ATP [cytoplasm] + D-galactose [cytoplasm] -> ADP [cytoplasm] + alpha-D-galactose 1-phosphate [cytoplasm] + H+ [cytoplasm]	YBR020W	0	0
r_0459	galactose-1-phosphate uridylyltransferase	alpha-D-galactose 1-phosphate [cytoplasm] + H+ [cytoplasm] + UTP [cytoplasm] -> diphosphate [cytoplasm] + UDP-D-galactose [cytoplasm]	YBR018C	0	0
r_0460	gamma-glutamylcysteine synthetase	ATP [cytoplasm] + L-cysteine [cytoplasm] + L-glutamate [cytoplasm] -> ADP [cytoplasm] + H+ [cytoplasm] + L-gamma-glutamyl-L-cysteine [cytoplasm] + phosphate [cytoplasm]	YJL101C	0	0
r_0461	geranylgeranyltranstransferase	geranylgeranyl diphosphate [cytoplasm] + isopentenyl diphosphate [cytoplasm] -> diphosphate [cytoplasm] + pentaprenyl diphosphate [cytoplasm]		0	0
r_0462	geranyltranstransferase	geranyl diphosphate [cytoplasm] + isopentenyl diphosphate [cytoplasm] -> farnesyl diphosphate [cytoplasm] + diphosphate [cytoplasm]	YJL167W	0	0
r_0463	glucan 1,4-alpha-glucosidase	glycogen [cytoplasm] + H2O [cytoplasm] -> D-glucose [cytoplasm]	YPR184W	0	0
r_0464	glucan 1,4-alpha-glucosidase, vacuole	glycogen [vacuole] + H2O [vacuole] -> D-glucose [vacuole]	YIL099W	0	0
r_0465	glucosamine-6-phosphate deaminase	alpha-D-glucosamine 6-phosphate [cytoplasm] + H2O [cytoplasm] -> ammonium [cytoplasm] + D-fructose 6-phosphate [cytoplasm]		0	0
r_0468	glutamate 5-kinase	ATP [cytoplasm] + L-glutamate [cytoplasm] -> ADP [cytoplasm] + L-gamma-glutamyl phosphate [cytoplasm]	YDR300C	0	0
r_0469	glutamate decarboxylase	H+ [cytoplasm] + L-glutamate [cytoplasm] -> carbon dioxide [cytoplasm] + gamma-aminobutyrate [cytoplasm]	YMR250W	0	0
r_0470	glutamate dehydrogenase (NAD)	H2O [cytoplasm] + L-glutamate [cytoplasm] + NAD [cytoplasm] -> 2-oxoglutarate [cytoplasm] + ammonium [cytoplasm] + H+ [cytoplasm] + NADH [cytoplasm]	YDL215C	0	0
r_0472	glutamate synthase (NADH2)	2-oxoglutarate [cytoplasm] + H+ [cytoplasm] + L-glutamine [cytoplasm] + NADH [cytoplasm] -> 2 L-glutamate [cytoplasm] + NAD [cytoplasm]	YDL171C	0	0
r_0473	glutamate-5-semialdehyde dehydrogenase	H+ [cytoplasm] + L-gamma-glutamyl phosphate [cytoplasm] + NADPH [cytoplasm] -> L-glutamic 5-semialdehyde [cytoplasm] + NADP(+) [cytoplasm] + phosphate [cytoplasm]	YOR323C	0	0
r_0475	glutaminase	H2O [cytoplasm] + L-glutamine [cytoplasm] -> ammonium [cytoplasm] + L-glutamate [cytoplasm]	( YFL060C or YNL334C )	0	0
r_0476	glutamine synthetase	ammonium [cytoplasm] + ATP [cytoplasm] + L-glutamate [cytoplasm] -> ADP [cytoplasm] + H+ [cytoplasm] + L-glutamine [cytoplasm] + phosphate [cytoplasm]	YPR035W	0	0
r_0477	glutamine-fructose-6-phosphate transaminase	D-fructose 6-phosphate [cytoplasm] + L-glutamine [cytoplasm] -> alpha-D-glucosamine 6-phosphate [cytoplasm] + L-glutamate [cytoplasm]	( YMR084W or YKL104C )	0	0
r_0478	glutaminyl-tRNA synthetase	ATP [cytoplasm] + L-glutamine [cytoplasm] + tRNA(Gln) [cytoplasm] -> AMP [cytoplasm] + diphosphate [cytoplasm] + Gln-tRNA(Gln) [cytoplasm]	YOR168W	0	0
r_0479	glutamyl-tRNA synthetase	ATP [cytoplasm] + L-glutamate [cytoplasm] + tRNA(Glu) [cytoplasm] -> AMP [cytoplasm] + diphosphate [cytoplasm] + Glu-tRNA(Glu) [cytoplasm]	YGL245W	0	0
r_0480	glutamyl-tRNA synthetase	ATP [mitochondrion] + L-glutamate [mitochondrion] + tRNA(Glu) [mitochondrion] -> AMP [mitochondrion] + diphosphate [mitochondrion] + Glu-tRNA(Glu) [mitochondrion]	YOL033W	0	0
r_0481	glutathione oxidoreductase	glutathione disulfide [cytoplasm] + H+ [cytoplasm] + NADPH [cytoplasm] -> 2 glutathione [cytoplasm] + NADP(+) [cytoplasm]	(( YCL035C and YPL091W ) or ( YDR098C and YPL091W ) or ( YDR513W and YPL091W ) or ( YER174C and YPL091W ))	0	0
r_0482	glutathione oxidoreductase	glutathione disulfide [mitochondrion] + H+ [mitochondrion] + NADPH [mitochondrion] -> 2 glutathione [mitochondrion] + NADP(+) [mitochondrion]	( YPL059W and YPL091W )	0	0
r_0483	glutathione peridoxase	2 glutathione [cytoplasm] + hydrogen peroxide [cytoplasm] -> glutathione disulfide [cytoplasm] + 2 H2O [cytoplasm]	( YNL229C or YBR244W or YCL035C or YDR513W or YIR037W or YKL026C )	0	0
r_0484	glutathione peroxidase, mitochondria	2 glutathione [mitochondrion] + hydrogen peroxide [mitochondrion] -> glutathione disulfide [mitochondrion] + 2 H2O [mitochondrion]	YPL059W	0	0
r_0485	glutathione synthetase	ATP [cytoplasm] + L-gamma-glutamyl-L-cysteine [cytoplasm] + L-glycine [cytoplasm] -> ADP [cytoplasm] + glutathione [cytoplasm] + H+ [cytoplasm] + phosphate [cytoplasm]	YOL049W	0	0
r_0487	glycerol dehydrogenase (NADP-dependent)	glycerol [cytoplasm] + NADP(+) [cytoplasm] -> glycerone [cytoplasm] + H+ [cytoplasm] + NADPH [cytoplasm]	YOR120W	0	0
r_0488	glycerol kinase	ATP [cytoplasm] + glycerol [cytoplasm] -> ADP [cytoplasm] + glycerol 3-phosphate [cytoplasm] + H+ [cytoplasm]	YHL032C	0	0
r_0489	glycerol-3-phosphatase	glycerol 3-phosphate [cytoplasm] + H2O [cytoplasm] -> glycerol [cytoplasm] + phosphate [cytoplasm]	( YER062C or YIL053W )	0	0
r_0490	glycerol-3-phosphate dehydrogenase (fad)	FAD [mitochondrion] + glycerol 3-phosphate [mitochondrion] + H+ [mitochondrion] -> dihydroxyacetone phosphate [mitochondrion] + FADH2 [mitochondrion]	YIL155C	0	0
r_0491	glycerol-3-phosphate dehydrogenase (NAD)	dihydroxyacetone phosphate [cytoplasm] + H+ [cytoplasm] + NADH [cytoplasm] -> glycerol 3-phosphate [cytoplasm] + NAD [cytoplasm]	( YDL022W or YOL059W )	0	0
r_0492	glycerol-3-phosphate dehydrogenase (NAD)	dihydroxyacetone phosphate [mitochondrion] + H+ [mitochondrion] + NADH [mitochondrion] -> glycerol 3-phosphate [mitochondrion] + NAD [mitochondrion]	YOL059W	0	0
r_0497	glycerophosphodiester phosphodiesterase (glycerophosphocholine)	H2O [cytoplasm] + sn-glycero-3-phosphocholine [cytoplasm] -> choline [cytoplasm] + glycerol 3-phosphate [cytoplasm] + H+ [cytoplasm]	YPL110C	0	0
r_0499	glycinamide ribotide transformylase	10-formyl-THF [cytoplasm] + 5-phospho-ribosyl-glycineamide [cytoplasm] -> 5''-phosphoribosyl-N-formylglycineamide [cytoplasm] + H+ [cytoplasm] + THF [cytoplasm]	YDR408C	0	0
r_0500	glycine C-acetyltransferase	coenzyme A [cytoplasm] + L-2-amino-3-oxobutanoate [cytoplasm] -> acetyl-CoA [cytoplasm] + L-glycine [cytoplasm]		0	0
r_0504	glycine-cleavage complex (lipoamide)	H+ [mitochondrion] + L-glycine [mitochondrion] + lipoamide [mitochondrion] -> carbon dioxide [mitochondrion] + S(8)-aminomethyldihydrolipoamide [mitochondrion]	( YAL044C and YDR019C and YFL018C and YMR189W )	0	0
r_0505	glycine-cleavage complex (lipoamide)	dihydrolipoamide [mitochondrion] + NAD [mitochondrion] -> H+ [mitochondrion] + lipoamide [mitochondrion] + NADH [mitochondrion]	(( YAL044C and YDR019C and YFL018C and YMR189W ) or ( YDR148C and YFL018C and YIL125W ))	0	0
r_0506	glycine-cleavage complex (lipoylprotein)	L-glycine [mitochondrion] + lipoylprotein [mitochondrion] -> carbon dioxide [mitochondrion] + S(8)-aminomethyldihydrolipoylprotein [mitochondrion]	( YAL044C and YDR019C and YFL018C and YMR189W )	0	0
r_0507	glycine-cleavage complex (lipoylprotein)	H+ [mitochondrion] + S(8)-aminomethyldihydrolipoylprotein [mitochondrion] + THF [mitochondrion] -> 5,10-methylenetetrahydrofolate [mitochondrion] + ammonium [mitochondrion] + dihydrolipoylprotein [mitochondrion]	( YAL044C and YDR019C and YFL018C and YMR189W )	0	0
r_0508	glycine-cleavage complex (lipoylprotein)	dihydrolipoylprotein [mitochondrion] + NAD [mitochondrion] -> H+ [mitochondrion] + lipoylprotein [mitochondrion] + NADH [mitochondrion]	( YAL044C and YDR019C and YFL018C and YMR189W )	0	0
r_0509	glycine-cleavage system (lipoamide)	S(8)-aminomethyldihydrolipoamide [mitochondrion] + THF [mitochondrion] -> 5,10-methylenetetrahydrofolate [mitochondrion] + ammonium [mitochondrion] + dihydrolipoamide [mitochondrion]	( YAL044C and YDR019C and YFL018C and YMR189W )	0	0
r_0510	glycogen (starch) synthase	UDP-D-glucose [cytoplasm] -> glycogen [cytoplasm] + H+ [cytoplasm] + UDP [cytoplasm]	(( YFR015C and YJL137C ) or ( YFR015C and YKR058W ) or ( YJL137C and YLR258W ) or ( YKR058W and YLR258W ))	0	0
r_0511	glycogen phosphorylase	glycogen [cytoplasm] + phosphate [cytoplasm] -> D-glucose 1-phosphate [cytoplasm]	YPR160W	0	0
r_0512	glycyl-tRNA synthetase	ATP [cytoplasm] + L-glycine [cytoplasm] + tRNA(Gly) [cytoplasm] -> AMP [cytoplasm] + diphosphate [cytoplasm] + Gly-tRNA(Gly) [cytoplasm]	( YBR121C or YPR081C )	0	0
r_0514	GMP synthase	ATP [cytoplasm] + H2O [cytoplasm] + L-glutamine [cytoplasm] + xanthosine-5-phosphate [cytoplasm] -> AMP [cytoplasm] + diphosphate [cytoplasm] + GMP [cytoplasm] + 2 H+ [cytoplasm] + L-glutamate [cytoplasm]	YMR217W	0	0
r_0518	GPI-anchor assembly, step 2	6-(N-acetyl-alpha-D-glucosaminyl)-1-phosphatidyl-1D-myo-inositol [endoplasmic reticulum] + H2O [endoplasmic reticulum] <=> 6-(alpha-D-glucosaminyl)-1-phosphatidyl-1D-myo-inositol [endoplasmic reticulum] + acetate [endoplasmic reticulum] + H+ [endoplasmic reticulum]	YMR281W	0	0
r_0519	GPI-anchor assembly, step 5	6-(alpha-D-glucosaminyl)-O-acyl-1-phosphatidyl-1D-myo-inositol [endoplasmic reticulum] + dolichyl D-mannosyl phosphate [endoplasmic reticulum] <=> 6-O-[alpha-D-mannosyl-(1->4)-alpha-D-glucosaminyl]-O-acyl-1-phosphatidyl-1D-myo-inositol [endoplasmic reticulum] + dolichyl phosphate [endoplasmic reticulum]	( YCL052C and YJR013W )	0	0
r_0520	GPI-anchor assembly, step 6	6-O-[alpha-D-mannosyl-(1->4)-alpha-D-glucosaminyl]-O-acyl-1-phosphatidyl-1D-myo-inositol [endoplasmic reticulum] + phosphatidylethanolamine backbone [endoplasmic reticulum] <=> 6-O-{2-O-[(2-aminoethyl)phosphoryl]-alpha-D-mannosyl-(1->4)-alpha-D-glucosaminyl}-O-acyl-1-phosphatidyl-1D-myo-inositol [endoplasmic reticulum]	YKL165C	0	0
r_0521	GPI-anchor assembly, step 7	6-O-{2-O-[(2-aminoethyl)phosphoryl]-alpha-D-mannosyl-(1->4)-alpha-D-glucosaminyl}-O-acyl-1-phosphatidyl-1D-myo-inositol [endoplasmic reticulum] + dolichyl D-mannosyl phosphate [endoplasmic reticulum] <=> 6-O-{alpha-D-mannosyl-(1->6)-2-O-[(2-aminoethyl)phosphoryl]-alpha-D-mannosyl-(1->4)-alpha-D-glucosaminyl}-O-acyl-1-phosphatidyl-1D-myo-inositol [endoplasmic reticulum] + dolichyl phosphate [endop…	YBR004C	0	0
r_0522	GPI-anchor assembly, step 8	6-O-{alpha-D-mannosyl-(1->6)-2-O-[(2-aminoethyl)phosphoryl]-alpha-D-mannosyl-(1->4)-alpha-D-glucosaminyl}-O-acyl-1-phosphatidyl-1D-myo-inositol [endoplasmic reticulum] + dolichyl D-mannosyl phosphate [endoplasmic reticulum] <=> 6-O-{alpha-D-mannosyl-(1->2)-alpha-D-mannosyl-(1->6)-2-O-[(2-aminoethyl)phosphoryl]-alpha-D-mannosyl-(1->4)-alpha-D-glucosaminyl}-O-acyl-1-phosphatidyl-1D-myo-inositol [en…	YGL142C	0	0
r_0523	GPI-anchor assembly, step 9	6-O-{alpha-D-mannosyl-(1->2)-alpha-D-mannosyl-(1->6)-2-O-[(2-aminoethyl)phosphoryl]-alpha-D-mannosyl-(1->4)-alpha-D-glucosaminyl}-O-acyl-1-phosphatidyl-1D-myo-inositol [endoplasmic reticulum] + phosphatidylethanolamine backbone [endoplasmic reticulum] <=> 6-[6-(2-aminoethylphosphoryl)-alpha-mannosyl-(1->6)-2-(2-aminoethylphosphoryl)-alpha-mannosyl-(1->6)-alpha-2-(2-aminoethylphosphoryl)mannosyl-(…	( YDR302W or YLL031C )	0	0
r_0524	GTP cyclohydrolase I	GTP [cytoplasm] + H2O [cytoplasm] -> 7,8-dihydroneopterin 3''-triphosphate [cytoplasm] + formate [cytoplasm] + H+ [cytoplasm]	YGR267C	0	0
r_0525	GTP cyclohydrolase II	GTP [cytoplasm] + 3 H2O [cytoplasm] -> 2,5-diamino-4-hydroxy-6-(5-phosphoribosylamino)pyrimidine [cytoplasm] + diphosphate [cytoplasm] + formate [cytoplasm] + 2 H+ [cytoplasm]	YBL033C	0	0
r_0526	guanine deaminase	guanine [cytoplasm] + H+ [cytoplasm] + H2O [cytoplasm] -> 9H-xanthine [cytoplasm] + ammonium [cytoplasm]	YDL238C	0	0
r_0527	guanine phosphoribosyltransferase	guanine [cytoplasm] + PRPP [cytoplasm] -> diphosphate [cytoplasm] + GMP [cytoplasm]	YDR399W	0	0
r_0528	guanylate kinase	ATP [cytoplasm] + GMP [cytoplasm] -> ADP [cytoplasm] + GDP [cytoplasm]	YDR454C	0	0
r_0529	guanylate kinase (GMP:dATP)	dATP [cytoplasm] + GMP [cytoplasm] <=> dADP [cytoplasm] + GDP [cytoplasm]	YDR454C	0	0
r_0530	heme O monooxygenase	heme o [mitochondrion] + NADH [mitochondrion] + oxygen [mitochondrion] -> H2O [mitochondrion] + heme a [mitochondrion] + NAD [mitochondrion]	( YER141W or ( YDR376W and YPL252C ))	0	0
r_0531	Heme O synthase	farnesyl diphosphate [mitochondrion] + ferroheme b [mitochondrion] + H2O [mitochondrion] -> diphosphate [mitochondrion] + heme o [mitochondrion]	YPL172C	0	0
r_0532	hexaprenyldihydroxybenzoate methyltransferase	2-hexaprenyl-5-hydroxy-6-methoxy-3-methyl-1,4-benzoquinone [mitochondrion] + H+ [mitochondrion] + S-adenosyl-L-methionine [mitochondrion] -> S-adenosyl-L-homocysteine [mitochondrion] + ubiquinol-6 [mitochondrion]	( YDR204W and YGL119W and YGR255C and YLR201C and YML110C and YOL096C and YOR125C )	0	0
r_0533	hexokinase (D-fructose:ATP)	ATP [cytoplasm] + D-fructose [cytoplasm] -> ADP [cytoplasm] + D-fructose 6-phosphate [cytoplasm] + H+ [cytoplasm]	( YLR446W or YFR053C or YGL253W )	0	0
r_0535	hexokinase (D-mannose:ATP)	ATP [cytoplasm] + D-mannose [cytoplasm] -> ADP [cytoplasm] + D-mannose 6-phosphate [cytoplasm] + H+ [cytoplasm]	( YLR446W or YFR053C or YGL253W )	0	0
r_0536	histidinol dehydrogenase	H2O [cytoplasm] + L-histidinol [cytoplasm] + 2 NAD [cytoplasm] -> 3 H+ [cytoplasm] + L-histidine [cytoplasm] + 2 NADH [cytoplasm]	YCL030C	0	0
r_0537	histidinol-phosphatase	H2O [cytoplasm] + L-histidinol phosphate [cytoplasm] -> L-histidinol [cytoplasm] + phosphate [cytoplasm]	YFR025C	0	0
r_0538	histidinol-phosphate transaminase	3-(imidazol-4-yl)-2-oxopropyl dihydrogen phosphate [cytoplasm] + L-glutamate [cytoplasm] -> 2-oxoglutarate [cytoplasm] + L-histidinol phosphate [cytoplasm]	YIL116W	0	0
r_0539	histidyl-tRNA synthetase	ATP [cytoplasm] + L-histidine [cytoplasm] + tRNA(His) [cytoplasm] -> AMP [cytoplasm] + diphosphate [cytoplasm] + His-tRNA(His) [cytoplasm]	YPR033C	0	0
r_0540	histidyl-tRNA synthetase	ATP [mitochondrion] + L-histidine [mitochondrion] + tRNA(His) [mitochondrion] -> AMP [mitochondrion] + diphosphate [mitochondrion] + His-tRNA(His) [mitochondrion]	YPR033C	0	0
r_0541	hnRNP arginine N-methyltransferase	L-histidine [cytoplasm] + S-adenosyl-L-methionine [cytoplasm] -> H+ [cytoplasm] + N(pros)-methyl-L-histidine [cytoplasm] + S-adenosyl-L-homocysteine [cytoplasm]	YBR034C	0	0
r_0542	homoacontinate hydratase	but-1-ene-1,2,4-tricarboxylic acid [mitochondrion] + H2O [mitochondrion] <=> homoisocitrate [mitochondrion]	( YJL200C or YDR234W )	0	0
r_0543	homocitrate synthase	2-oxoglutarate [nucleus] + acetyl-CoA [nucleus] + H2O [nucleus] -> coenzyme A [nucleus] + H+ [nucleus] + homocitrate [nucleus]	( YDL131W or YDL182W )	0	0
r_0544	homocysteine S-methyltransferase	L-homocysteine [cytoplasm] + S-adenosyl-L-methionine [cytoplasm] -> H+ [cytoplasm] + L-methionine [cytoplasm] + S-adenosyl-L-homocysteine [cytoplasm]	( YLL062C or YPL273W )	0	0
r_0545	homoisocitrate dehydrogenase	homoisocitrate [mitochondrion] + NAD [mitochondrion] -> 2-oxoadipic acid [mitochondrion] + carbon dioxide [mitochondrion] + NADH [mitochondrion]	YIL094C	0	0
r_0546	homoserine dehydrogenase (NADH)	H+ [cytoplasm] + L-aspartate 4-semialdehyde [cytoplasm] + NADH [cytoplasm] -> L-homoserine [cytoplasm] + NAD [cytoplasm]	YJR139C	0	0
r_0547	homoserine dehydrogenase (NADP)	H+ [cytoplasm] + L-aspartate 4-semialdehyde [cytoplasm] + NADPH [cytoplasm] -> L-homoserine [cytoplasm] + NADP(+) [cytoplasm]	YJR139C	0	0
r_0548	homoserine kinase	ATP [cytoplasm] + L-homoserine [cytoplasm] -> ADP [cytoplasm] + H+ [cytoplasm] + O-phospho-L-homoserine [cytoplasm]	YHR025W	0	0
r_0549	homoserine O-trans-acetylase	acetyl-CoA [cytoplasm] + L-homoserine [cytoplasm] -> coenzyme A [cytoplasm] + O-acetyl-L-homoserine [cytoplasm]	YNL277W	0	0
r_0550	hydrogen peroxide reductase (thioredoxin)	H+ [cytoplasm] + hydrogen peroxide [cytoplasm] + TRX1 [cytoplasm] -> 2 H2O [cytoplasm] + TRX1 disulphide [cytoplasm]	(( YDR453C and YGR209C ) or ( YDR453C and YLR043C ))	0	0
r_0551	hydrogen peroxide reductase (thioredoxin)	H+ [mitochondrion] + hydrogen peroxide [mitochondrion] + TRX1 [mitochondrion] -> 2 H2O [mitochondrion] + TRX1 disulphide [mitochondrion]	( YBL064C and YCR083W )	0	0
r_0552	hydrogen peroxide reductase (thioredoxin)	H+ [peroxisome] + hydrogen peroxide [peroxisome] + TRX1 [peroxisome] -> 2 H2O [peroxisome] + TRX1 disulphide [peroxisome]	(( YGR209C and YLR109W ) or ( YLR043C and YLR109W ))	0	0
r_0553	hydroxyacylglutathione hydrolase	(R)-S-lactoylglutathione [cytoplasm] + H2O [cytoplasm] -> (R)-lactate [cytoplasm] + glutathione [cytoplasm] + H+ [cytoplasm]	YDR272W	0	0
r_0554	hydroxyacylglutathione hydrolase	(R)-S-lactoylglutathione [mitochondrion] + H2O [mitochondrion] -> (R)-lactate [mitochondrion] + glutathione [mitochondrion] + H+ [mitochondrion]	YOR040W	0	0
r_0555	hydroxybenzoate octaprenyltransferase	4-hydroxybenzoate [mitochondrion] + hexaprenyl diphosphate [mitochondrion] -> 3-hexaprenyl-4-hydroxybenzoic acid [mitochondrion] + diphosphate [mitochondrion]	YNR041C	0	0
r_0556	hydroxyethylthiazole kinase	5-(2-hydroxyethyl)-4-methylthiazole [cytoplasm] + ATP [cytoplasm] -> 4-methyl-5-(2-phosphonooxyethyl)thiazole [cytoplasm] + ADP [cytoplasm] + H+ [cytoplasm]	YPL214C	0	0
r_0557	hydroxymethylbilane synthase	H2O [cytoplasm] + 4 porphobilinogen [cytoplasm] -> 4 ammonium [cytoplasm] + preuroporphyrinogen [cytoplasm]	YDL205C	0	0
r_0558	hydroxymethylglutaryl CoA reductase	3-hydroxy-3-methylglutaryl-CoA [cytoplasm] + 2 H+ [cytoplasm] + 2 NADPH [cytoplasm] -> (R)-mevalonate [cytoplasm] + coenzyme A [cytoplasm] + 2 NADP(+) [cytoplasm]	( YLR450W or YML075C )	0	0
r_0559	hydroxymethylglutaryl CoA synthase	acetoacetyl-CoA [cytoplasm] + acetyl-CoA [cytoplasm] + H2O [cytoplasm] -> 3-hydroxy-3-methylglutaryl-CoA [cytoplasm] + coenzyme A [cytoplasm] + H+ [cytoplasm]	YML126C	0	0
r_0560	hydroxymethylglutaryl CoA synthase	acetoacetyl-CoA [mitochondrion] + acetyl-CoA [mitochondrion] + H2O [mitochondrion] -> 3-hydroxy-3-methylglutaryl-CoA [mitochondrion] + coenzyme A [mitochondrion] + H+ [mitochondrion]	YML126C	0	0
r_0561	hydroxymethylpyrimidine kinase (ATP)	4-amino-5-hydroxymethyl-2-methylpyrimidine [cytoplasm] + ATP [cytoplasm] -> 4-amino-2-methyl-5-phosphomethylpyrimidine [cytoplasm] + ADP [cytoplasm] + H+ [cytoplasm]	( YOL055C or YPL258C or YPR121W )	0	0
r_0562	hypoxanthine phosphoribosyltransferase (Hypoxanthine)	hypoxanthine [cytoplasm] + PRPP [cytoplasm] -> diphosphate [cytoplasm] + IMP [cytoplasm]	YDR399W	0	0
r_0563	Imidazole-glycerol-3-phosphate synthase	5-[(5-phospho-1-deoxy-D-ribulos-1-ylamino)methylideneamino]-1-(5-phospho-D-ribosyl)imidazole-4-carboxamide [cytoplasm] + L-glutamine [cytoplasm] -> AICAR [cytoplasm] + D-erythro-1-(imidazol-4-yl)glycerol 3-phosphate [cytoplasm] + H+ [cytoplasm] + L-glutamate [cytoplasm]	YBR248C	0	0
r_0564	imidazoleglycerol-phosphate dehydratase	D-erythro-1-(imidazol-4-yl)glycerol 3-phosphate [cytoplasm] -> 3-(imidazol-4-yl)-2-oxopropyl dihydrogen phosphate [cytoplasm] + H2O [cytoplasm]	YOR202W	0	0
r_0565	IMP dehydrogenase	H2O [cytoplasm] + IMP [cytoplasm] + NAD [cytoplasm] -> H+ [cytoplasm] + NADH [cytoplasm] + xanthosine-5-phosphate [cytoplasm]	( YHR216W or YLR432W or YML056C )	0	0
r_0566	indole-3-glycerol-phosphate synthase	1-(2-carboxyphenylamino)-1-deoxy-D-ribulose 5-phosphate [cytoplasm] + H+ [cytoplasm] -> 1-C-(indol-3-yl)glycerol 3-phosphate [cytoplasm] + carbon dioxide [cytoplasm] + H2O [cytoplasm]	YKL211C	0	0
r_0567	indole-3-pyruvate decarboxylase	H+ [cytoplasm] + indole-3-pyruvate [cytoplasm] -> carbon dioxide [cytoplasm] + indol-3-ylacetaldehyde [cytoplasm]	( YGR087C or YLR044C or YLR134W )	0	0
r_0568	inorganic diphosphatase	diphosphate [cytoplasm] + H2O [cytoplasm] -> H+ [cytoplasm] + 2 phosphate [cytoplasm]	YBR011C	0	0
r_0569	inorganic diphosphatase	diphosphate [mitochondrion] + H2O [mitochondrion] -> H+ [mitochondrion] + 2 phosphate [mitochondrion]	YMR267W	0	0
r_0570	inosine monophosphate cyclohydrolase	phosphoribosyl-formamido-carboxamide [cytoplasm] <=> H2O [cytoplasm] + IMP [cytoplasm]	( YLR028C or YMR120C )	0	0
r_0571	inositol-1,3,4,5,6-pentakisphosphate 2-kinase	ATP [nucleus] + myo-inositol 1,3,4,5,6-pentakisphosphate [nucleus] -> ADP [nucleus] + H+ [nucleus] + myo-inositol hexakisphosphate [nucleus]	YDR315C	0	0
r_0572	inositol-1,3,4,5-triphosphate 6-kinase, nucleus	1D-myo-inositol 1,3,4,5-tetrakisphosphate [nucleus] + ATP [nucleus] -> ADP [nucleus] + H+ [nucleus] + myo-inositol 1,3,4,5,6-pentakisphosphate [nucleus]	YDR173C	0	0
r_0573	inositol-1,4,5,6- tetrakisphosphate 3-kinase, nucleus	1D-myo-inositol 1,4,5,6-tetrakisphosphate [nucleus] + ATP [nucleus] -> ADP [nucleus] + H+ [nucleus] + myo-inositol 1,3,4,5,6-pentakisphosphate [nucleus]	YDR173C	0	0
r_0574	inositol-1,4,5-triphosphate 6-kinase, nucleus	1D-myo-inositol 1,4,5-trisphosphate [nucleus] + ATP [nucleus] -> 1D-myo-inositol 1,4,5,6-tetrakisphosphate [nucleus] + ADP [nucleus] + H+ [nucleus]	YDR173C	0	0
r_0575	inositol-1,4,5-trisphosphate 3-kinase, nucleus	1D-myo-inositol 1,4,5-trisphosphate [nucleus] + ATP [nucleus] -> 1D-myo-inositol 1,3,4,5-tetrakisphosphate [nucleus] + ADP [nucleus] + H+ [nucleus]	YDR173C	0	0
r_0596	IPS phospholipase C	H2O [endoplasmic reticulum] + mannosylinositol phosphorylceramide A (C24) [endoplasmic reticulum] -> ceramide-1 (C24) [endoplasmic reticulum] + mannose-1D-myo-inositol 1-phosphate [endoplasmic reticulum]	YER019W	0	0
r_0597	IPS phospholipase C	H2O [endoplasmic reticulum] + mannosylinositol phosphorylceramide A (C26) [endoplasmic reticulum] -> ceramide-1 (C26) [endoplasmic reticulum] + mannose-1D-myo-inositol 1-phosphate [endoplasmic reticulum]	YER019W	0	0
r_0598	IPS phospholipase C	H2O [endoplasmic reticulum] + mannosylinositol phosphorylceramide B'' (C24) [endoplasmic reticulum] -> ceramide-2'' (C24) [endoplasmic reticulum] + mannose-1D-myo-inositol 1-phosphate [endoplasmic reticulum]	YER019W	0	0
r_0599	IPS phospholipase C	H2O [endoplasmic reticulum] + mannosylinositol phosphorylceramide B'' (C26) [endoplasmic reticulum] -> ceramide-2'' (C26) [endoplasmic reticulum] + mannose-1D-myo-inositol 1-phosphate [endoplasmic reticulum]	YER019W	0	0
r_0600	IPS phospholipase C	H2O [endoplasmic reticulum] + mannosylinositol phosphorylceramide B (C24) [endoplasmic reticulum] -> ceramide-2 (C24) [endoplasmic reticulum] + mannose-1D-myo-inositol 1-phosphate [endoplasmic reticulum]	YER019W	0	0
r_0601	IPS phospholipase C	H2O [endoplasmic reticulum] + mannosylinositol phosphorylceramide B (C26) [endoplasmic reticulum] -> ceramide-2 (C26) [endoplasmic reticulum] + mannose-1D-myo-inositol 1-phosphate [endoplasmic reticulum]	YER019W	0	0
r_0602	IPS phospholipase C	H2O [endoplasmic reticulum] + mannosylinositol phosphorylceramide C (C24) [endoplasmic reticulum] -> ceramide-3 (C24) [endoplasmic reticulum] + mannose-1D-myo-inositol 1-phosphate [endoplasmic reticulum]	YER019W	0	0
r_0603	IPS phospholipase C	H2O [endoplasmic reticulum] + mannosylinositol phosphorylceramide C (C26) [endoplasmic reticulum] -> ceramide-3 (C26) [endoplasmic reticulum] + mannose-1D-myo-inositol 1-phosphate [endoplasmic reticulum]	YER019W	0	0
r_0604	IPS phospholipase C	H2O [endoplasmic reticulum] + mannosylinositol phosphorylceramide D (C24) [endoplasmic reticulum] -> ceramide-4 (C24) [endoplasmic reticulum] + mannose-1D-myo-inositol 1-phosphate [endoplasmic reticulum]	YER019W	0	0
r_0605	IPS phospholipase C	H2O [endoplasmic reticulum] + mannosylinositol phosphorylceramide D (C26) [endoplasmic reticulum] -> ceramide-4 (C26) [endoplasmic reticulum] + mannose-1D-myo-inositol 1-phosphate [endoplasmic reticulum]	YER019W	0	0
r_0606	IPS phospholipase C	H2O [endoplasmic reticulum] + inositol phosphomannosylinositol phosphoceramide A (C24) [endoplasmic reticulum] -> ceramide-1 (C24) [endoplasmic reticulum] + mannose-(1D-myo-inositol 1-phosphate)2 [endoplasmic reticulum]	YER019W	0	0
r_0607	IPS phospholipase C	H2O [endoplasmic reticulum] + inositol phosphomannosylinositol phosphoceramide A (C26) [endoplasmic reticulum] -> ceramide-1 (C26) [endoplasmic reticulum] + mannose-(1D-myo-inositol 1-phosphate)2 [endoplasmic reticulum]	YER019W	0	0
r_0608	IPS phospholipase C	H2O [endoplasmic reticulum] + inositol phosphomannosylinositol phosphoceramide B'' (C24) [endoplasmic reticulum] -> ceramide-2'' (C24) [endoplasmic reticulum] + mannose-(1D-myo-inositol 1-phosphate)2 [endoplasmic reticulum]	YER019W	0	0
r_0609	IPS phospholipase C	H2O [endoplasmic reticulum] + inositol phosphomannosylinositol phosphoceramide B'' (C26) [endoplasmic reticulum] -> ceramide-2'' (C26) [endoplasmic reticulum] + mannose-(1D-myo-inositol 1-phosphate)2 [endoplasmic reticulum]	YER019W	0	0
r_0610	IPS phospholipase C	H2O [endoplasmic reticulum] + inositol phosphomannosylinositol phosphoceramide B (C24) [endoplasmic reticulum] -> ceramide-2 (C24) [endoplasmic reticulum] + mannose-(1D-myo-inositol 1-phosphate)2 [endoplasmic reticulum]	YER019W	0	0
r_0611	IPS phospholipase C	H2O [endoplasmic reticulum] + inositol phosphomannosylinositol phosphoceramide B (C26) [endoplasmic reticulum] -> ceramide-2 (C26) [endoplasmic reticulum] + mannose-(1D-myo-inositol 1-phosphate)2 [endoplasmic reticulum]	YER019W	0	0
r_0612	IPS phospholipase C	H2O [endoplasmic reticulum] + inositol phosphomannosylinositol phosphoceramide C (C24) [endoplasmic reticulum] -> ceramide-3 (C24) [endoplasmic reticulum] + mannose-(1D-myo-inositol 1-phosphate)2 [endoplasmic reticulum]	YER019W	0	0
r_0613	IPS phospholipase C	H2O [endoplasmic reticulum] + inositol phosphomannosylinositol phosphoceramide C (C26) [endoplasmic reticulum] -> ceramide-3 (C26) [endoplasmic reticulum] + mannose-(1D-myo-inositol 1-phosphate)2 [endoplasmic reticulum]	YER019W	0	0
r_0614	IPS phospholipase C	H2O [endoplasmic reticulum] + inositol phosphomannosylinositol phosphoceramide D (C24) [endoplasmic reticulum] -> ceramide-4 (C24) [endoplasmic reticulum] + mannose-(1D-myo-inositol 1-phosphate)2 [endoplasmic reticulum]	YER019W	0	0
r_0615	IPS phospholipase C	H2O [endoplasmic reticulum] + inositol phosphomannosylinositol phosphoceramide D (C26) [endoplasmic reticulum] -> ceramide-4 (C26) [endoplasmic reticulum] + mannose-(1D-myo-inositol 1-phosphate)2 [endoplasmic reticulum]	YER019W	0	0
r_0616	IPS phospholipase C	H2O [mitochondrion] + inositol-P-ceramide A (C24) [mitochondrion] -> 1D-myo-inositol 3-phosphate [mitochondrion] + ceramide-1 (C24) [mitochondrion] + 2 H+ [mitochondrion]	YER019W	0	0
r_0617	IPS phospholipase C	H2O [mitochondrion] + inositol-P-ceramide A (C26) [mitochondrion] -> 1D-myo-inositol 3-phosphate [mitochondrion] + ceramide-1 (C26) [mitochondrion] + 2 H+ [mitochondrion]	YER019W	0	0
r_0618	IPS phospholipase C	H2O [mitochondrion] + inositol-P-ceramide B'' (C24) [mitochondrion] -> 1D-myo-inositol 3-phosphate [mitochondrion] + ceramide-2'' (C24) [mitochondrion] + 2 H+ [mitochondrion]	YER019W	0	0
r_0619	IPS phospholipase C	H2O [mitochondrion] + inositol-P-ceramide B'' (C26) [mitochondrion] -> 1D-myo-inositol 3-phosphate [mitochondrion] + ceramide-2'' (C26) [mitochondrion] + 2 H+ [mitochondrion]	YER019W	0	0
r_0620	IPS phospholipase C	H2O [mitochondrion] + inositol-P-ceramide B (C24) [mitochondrion] -> 1D-myo-inositol 3-phosphate [mitochondrion] + ceramide-2 (C24) [mitochondrion] + 2 H+ [mitochondrion]	YER019W	0	0
r_0621	IPS phospholipase C	H2O [mitochondrion] + inositol-P-ceramide B (C26) [mitochondrion] -> 1D-myo-inositol 3-phosphate [mitochondrion] + ceramide-2 (C26) [mitochondrion] + 2 H+ [mitochondrion]	YER019W	0	0
r_0622	IPS phospholipase C	H2O [mitochondrion] + inositol-P-ceramide C (C24) [mitochondrion] -> 1D-myo-inositol 3-phosphate [mitochondrion] + ceramide-3 (C24) [mitochondrion] + 2 H+ [mitochondrion]	YER019W	0	0
r_0623	IPS phospholipase C	H2O [mitochondrion] + inositol-P-ceramide C (C26) [mitochondrion] -> 1D-myo-inositol 3-phosphate [mitochondrion] + ceramide-3 (C26) [mitochondrion] + 2 H+ [mitochondrion]	YER019W	0	0
r_0624	IPS phospholipase C	H2O [mitochondrion] + inositol-P-ceramide D (C24) [mitochondrion] -> 1D-myo-inositol 3-phosphate [mitochondrion] + ceramide-4 (C24) [mitochondrion] + 2 H+ [mitochondrion]	YER019W	0	0
r_0625	IPS phospholipase C	H2O [mitochondrion] + inositol-P-ceramide D (C26) [mitochondrion] -> 1D-myo-inositol 3-phosphate [mitochondrion] + ceramide-4 (C26) [mitochondrion] + 2 H+ [mitochondrion]	YER019W	0	0
r_0626	IPS phospholipase C	H2O [mitochondrion] + mannosylinositol phosphorylceramide A (C24) [mitochondrion] -> ceramide-1 (C24) [mitochondrion] + mannose-1D-myo-inositol 1-phosphate [mitochondrion]	YER019W	0	0
r_0627	IPS phospholipase C	H2O [mitochondrion] + mannosylinositol phosphorylceramide A (C26) [mitochondrion] -> ceramide-1 (C26) [mitochondrion] + mannose-1D-myo-inositol 1-phosphate [mitochondrion]	YER019W	0	0
r_0628	IPS phospholipase C	H2O [mitochondrion] + mannosylinositol phosphorylceramide B'' (C24) [mitochondrion] -> ceramide-2'' (C24) [mitochondrion] + mannose-1D-myo-inositol 1-phosphate [mitochondrion]	YER019W	0	0
r_0629	IPS phospholipase C	H2O [mitochondrion] + mannosylinositol phosphorylceramide B'' (C26) [mitochondrion] -> ceramide-2'' (C26) [mitochondrion] + mannose-1D-myo-inositol 1-phosphate [mitochondrion]	YER019W	0	0
r_0630	IPS phospholipase C	H2O [mitochondrion] + mannosylinositol phosphorylceramide B (C24) [mitochondrion] -> ceramide-2 (C24) [mitochondrion] + mannose-1D-myo-inositol 1-phosphate [mitochondrion]	YER019W	0	0
r_0631	IPS phospholipase C	H2O [mitochondrion] + mannosylinositol phosphorylceramide B (C26) [mitochondrion] -> ceramide-2 (C26) [mitochondrion] + mannose-1D-myo-inositol 1-phosphate [mitochondrion]	YER019W	0	0
r_0632	IPS phospholipase C	H2O [mitochondrion] + mannosylinositol phosphorylceramide C (C24) [mitochondrion] -> ceramide-3 (C24) [mitochondrion] + mannose-1D-myo-inositol 1-phosphate [mitochondrion]	YER019W	0	0
r_0633	IPS phospholipase C	H2O [mitochondrion] + mannosylinositol phosphorylceramide C (C26) [mitochondrion] -> ceramide-3 (C26) [mitochondrion] + mannose-1D-myo-inositol 1-phosphate [mitochondrion]	YER019W	0	0
r_0634	IPS phospholipase C	H2O [mitochondrion] + mannosylinositol phosphorylceramide D (C24) [mitochondrion] -> ceramide-4 (C24) [mitochondrion] + mannose-1D-myo-inositol 1-phosphate [mitochondrion]	YER019W	0	0
r_0635	IPS phospholipase C	H2O [mitochondrion] + mannosylinositol phosphorylceramide D (C26) [mitochondrion] -> ceramide-4 (C26) [mitochondrion] + mannose-1D-myo-inositol 1-phosphate [mitochondrion]	YER019W	0	0
r_0636	IPS phospholipase C	H2O [mitochondrion] + inositol phosphomannosylinositol phosphoceramide A (C24) [mitochondrion] -> ceramide-1 (C24) [mitochondrion] + mannose-(1D-myo-inositol 1-phosphate)2 [mitochondrion]	YER019W	0	0
r_0637	IPS phospholipase C	H2O [mitochondrion] + inositol phosphomannosylinositol phosphoceramide A (C26) [mitochondrion] -> ceramide-1 (C26) [mitochondrion] + mannose-(1D-myo-inositol 1-phosphate)2 [mitochondrion]	YER019W	0	0
r_0638	IPS phospholipase C	H2O [mitochondrion] + inositol phosphomannosylinositol phosphoceramide B'' (C24) [mitochondrion] -> ceramide-2'' (C24) [mitochondrion] + mannose-(1D-myo-inositol 1-phosphate)2 [mitochondrion]	YER019W	0	0
r_0639	IPS phospholipase C	H2O [mitochondrion] + inositol phosphomannosylinositol phosphoceramide B'' (C26) [mitochondrion] -> ceramide-2'' (C26) [mitochondrion] + mannose-(1D-myo-inositol 1-phosphate)2 [mitochondrion]	YER019W	0	0
r_0640	IPS phospholipase C	H2O [mitochondrion] + inositol phosphomannosylinositol phosphoceramide B (C24) [mitochondrion] -> ceramide-2 (C24) [mitochondrion] + mannose-(1D-myo-inositol 1-phosphate)2 [mitochondrion]	YER019W	0	0
r_0641	IPS phospholipase C	H2O [mitochondrion] + inositol phosphomannosylinositol phosphoceramide B (C26) [mitochondrion] -> ceramide-2 (C26) [mitochondrion] + mannose-(1D-myo-inositol 1-phosphate)2 [mitochondrion]	YER019W	0	0
r_0642	IPS phospholipase C	H2O [mitochondrion] + inositol phosphomannosylinositol phosphoceramide C (C24) [mitochondrion] -> ceramide-3 (C24) [mitochondrion] + mannose-(1D-myo-inositol 1-phosphate)2 [mitochondrion]	YER019W	0	0
r_0643	IPS phospholipase C	H2O [mitochondrion] + inositol phosphomannosylinositol phosphoceramide C (C26) [mitochondrion] -> ceramide-3 (C26) [mitochondrion] + mannose-(1D-myo-inositol 1-phosphate)2 [mitochondrion]	YER019W	0	0
r_0644	IPS phospholipase C	H2O [mitochondrion] + inositol phosphomannosylinositol phosphoceramide D (C24) [mitochondrion] -> ceramide-4 (C24) [mitochondrion] + mannose-(1D-myo-inositol 1-phosphate)2 [mitochondrion]	YER019W	0	0
r_0645	IPS phospholipase C	H2O [mitochondrion] + inositol phosphomannosylinositol phosphoceramide D (C26) [mitochondrion] -> ceramide-4 (C26) [mitochondrion] + mannose-(1D-myo-inositol 1-phosphate)2 [mitochondrion]	YER019W	0	0
r_0646	IPS phospholipase C	H2O [endoplasmic reticulum] + inositol-P-ceramide A (C24) [endoplasmic reticulum] -> 1D-myo-inositol 1-phosphate [endoplasmic reticulum] + ceramide-1 (C24) [endoplasmic reticulum] + 2 H+ [endoplasmic reticulum]	YER019W	0	0
r_0647	IPS phospholipase C	H2O [endoplasmic reticulum] + inositol-P-ceramide A (C26) [endoplasmic reticulum] -> 1D-myo-inositol 1-phosphate [endoplasmic reticulum] + ceramide-1 (C26) [endoplasmic reticulum] + 2 H+ [endoplasmic reticulum]	YER019W	0	0
r_0648	IPS phospholipase C	H2O [endoplasmic reticulum] + inositol-P-ceramide B'' (C24) [endoplasmic reticulum] -> 1D-myo-inositol 1-phosphate [endoplasmic reticulum] + ceramide-2'' (C24) [endoplasmic reticulum] + 2 H+ [endoplasmic reticulum]	YER019W	0	0
r_0649	IPS phospholipase C	H2O [endoplasmic reticulum] + inositol-P-ceramide B'' (C26) [endoplasmic reticulum] -> 1D-myo-inositol 1-phosphate [endoplasmic reticulum] + ceramide-2'' (C26) [endoplasmic reticulum] + 2 H+ [endoplasmic reticulum]	YER019W	0	0
r_0650	IPS phospholipase C	H2O [endoplasmic reticulum] + inositol-P-ceramide B (C24) [endoplasmic reticulum] -> 1D-myo-inositol 1-phosphate [endoplasmic reticulum] + ceramide-2 (C24) [endoplasmic reticulum] + 2 H+ [endoplasmic reticulum]	YER019W	0	0
r_0651	IPS phospholipase C	H2O [endoplasmic reticulum] + inositol-P-ceramide B (C26) [endoplasmic reticulum] -> 1D-myo-inositol 1-phosphate [endoplasmic reticulum] + ceramide-2 (C26) [endoplasmic reticulum] + 2 H+ [endoplasmic reticulum]	YER019W	0	0
r_0652	IPS phospholipase C	H2O [endoplasmic reticulum] + inositol-P-ceramide C (C24) [endoplasmic reticulum] -> 1D-myo-inositol 1-phosphate [endoplasmic reticulum] + ceramide-3 (C24) [endoplasmic reticulum] + 2 H+ [endoplasmic reticulum]	YER019W	0	0
r_0653	IPS phospholipase C	H2O [endoplasmic reticulum] + inositol-P-ceramide C (C26) [endoplasmic reticulum] -> 1D-myo-inositol 1-phosphate [endoplasmic reticulum] + ceramide-3 (C26) [endoplasmic reticulum] + 2 H+ [endoplasmic reticulum]	YER019W	0	0
r_0654	IPS phospholipase C	H2O [endoplasmic reticulum] + inositol-P-ceramide D (C24) [endoplasmic reticulum] -> 1D-myo-inositol 1-phosphate [endoplasmic reticulum] + ceramide-4 (C24) [endoplasmic reticulum] + 2 H+ [endoplasmic reticulum]	YER019W	0	0
r_0655	IPS phospholipase C	H2O [endoplasmic reticulum] + inositol-P-ceramide D (C26) [endoplasmic reticulum] -> 1D-myo-inositol 1-phosphate [endoplasmic reticulum] + ceramide-4 (C26) [endoplasmic reticulum] + 2 H+ [endoplasmic reticulum]	YER019W	0	0
r_0656	isoamyl acetate-hydrolyzing esterase	H2O [cytoplasm] + isoamyl acetate [cytoplasm] -> acetate [cytoplasm] + H+ [cytoplasm] + isoamylol [cytoplasm]	YOR126C	0	0
r_0657	isobutyl acetate-hydrolyzing esterase	H2O [cytoplasm] + isobutyl acetate [cytoplasm] -> acetate [cytoplasm] + H+ [cytoplasm] + isobutanol [cytoplasm]	YOR126C	0	0
r_0658	isocitrate dehydrogenase (NAD+)	isocitrate [mitochondrion] + NAD [mitochondrion] -> 2-oxoglutarate [mitochondrion] + carbon dioxide [mitochondrion] + NADH [mitochondrion]	( YNL037C and YOR136W )	0	0
r_0661	isocitrate dehydrogenase (NADP+), peroxisomal	isocitrate [peroxisome] + NADP(+) [peroxisome] -> 2-oxoglutarate [peroxisome] + carbon dioxide [peroxisome] + NADPH [peroxisome]	YNL009W	0	0
r_0662	isocitrate lyase	isocitrate [cytoplasm] -> glyoxylate [cytoplasm] + succinate [cytoplasm]	YER065C	0	0
r_0665	isoleucyl-tRNA synthetase	ATP [cytoplasm] + L-isoleucine [cytoplasm] + tRNA(Ile) [cytoplasm] -> AMP [cytoplasm] + diphosphate [cytoplasm] + Ile-tRNA(Ile) [cytoplasm]	YBL076C	0	0
r_0666	isoleucyl-tRNA synthetase	ATP [mitochondrion] + L-isoleucine [mitochondrion] + tRNA(Ile) [mitochondrion] -> AMP [mitochondrion] + diphosphate [mitochondrion] + Ile-tRNA(Ile) [mitochondrion]	YPL040C	0	0
r_0667	isopentenyl-diphosphate D-isomerase	isopentenyl diphosphate [cytoplasm] <=> prenyl diphosphate(3-) [cytoplasm]	YPL117C	0	0
r_0668	itaconate-CoA ligase (ADP-forming)	ATP [mitochondrion] + coenzyme A [mitochondrion] + itaconate [mitochondrion] <=> ADP [mitochondrion] + itaconyl-CoA [mitochondrion] + phosphate [mitochondrion]	( YGR244C and YOR142W )	0	0
r_0669	ketol-acid reductoisomerase (2-aceto-2-hydroxybutanoate)	(S)-2-acetyl-2-hydroxybutanoate [mitochondrion] + H+ [mitochondrion] + NADPH [mitochondrion] -> (2R,3R)-2,3-dihydroxy-3-methylpentanoate [mitochondrion] + NADP(+) [mitochondrion]	YLR355C	0	0
r_0670	kynureninase	H2O [cytoplasm] + L-kynurenine [cytoplasm] -> anthranilate [cytoplasm] + H+ [cytoplasm] + L-alanine [cytoplasm]	YLR231C	0	0
r_0671	kynurenine 3-monooxygenase	H+ [cytoplasm] + L-kynurenine [cytoplasm] + NADPH [cytoplasm] + oxygen [cytoplasm] -> 3-hydroxy-L-kynurenine [cytoplasm] + H2O [cytoplasm] + NADP(+) [cytoplasm]	YBL098W	0	0
r_0672	L-1-pyrroline-3-hydroxy-5-carboxylate dehydrogenase	1-pyrroline-3-hydroxy-5-carboxylic acid [mitochondrion] + 2 H2O [mitochondrion] + NAD [mitochondrion] <=> erythro-4-hydroxy-L-glutamic acid [mitochondrion] + H+ [mitochondrion] + NADH [mitochondrion]	YHR037W	0	0
r_0673	L-4-hydroxyglutamate semialdehyde dehydrogenase	H2O [mitochondrion] + L-4-hydroxyglutamic semialdehyde [mitochondrion] + NAD [mitochondrion] <=> erythro-4-hydroxy-L-glutamic acid [mitochondrion] + 2 H+ [mitochondrion] + NADH [mitochondrion]	YHR037W	0	0
r_0674	L-alanine transaminase	2-oxoglutarate [mitochondrion] + L-alanine [mitochondrion] <=> L-glutamate [mitochondrion] + pyruvate [mitochondrion]	YLR089C	0	0
r_0675	L-allo-threonine aldolase	L-allothreonine [cytoplasm] -> acetaldehyde [cytoplasm] + L-glycine [cytoplasm]	YEL046C	0	0
r_0676	L-allo-threonine dehydrogenase	L-allothreonine [cytoplasm] + NADP(+) [cytoplasm] <=> H+ [cytoplasm] + L-2-amino-3-oxobutanoate [cytoplasm] + NADPH [cytoplasm]	YMR226C	0	0
r_0678	L-aminoadipate-semialdehyde dehydrogenase (NADPH)	ATP [cytoplasm] + H+ [cytoplasm] + L-2-aminoadipate [cytoplasm] + NADPH [cytoplasm] -> AMP [cytoplasm] + diphosphate [cytoplasm] + L-allysine [cytoplasm] + NADP(+) [cytoplasm]	( YBR115C and YGL154C )	0	0
r_0679	L-asparaginase	H2O [cytoplasm] + L-asparagine [cytoplasm] -> ammonium [cytoplasm] + L-aspartate [cytoplasm]	YDR321W	0	0
r_0680	L-asparaginase	H2O [extracellular] + L-asparagine [extracellular] -> ammonium [extracellular] + L-aspartate [extracellular]	( YLR155C or YLR157C or YLR158C or YLR160C )	0	0
r_0681	L-erythro-4-hydroxyglutamate:2-oxoglutarate aminotransferase	2-oxoglutarate [cytoplasm] + erythro-4-hydroxy-L-glutamic acid [cytoplasm] -> 4-hydroxy-2-oxoglutarate [cytoplasm] + L-glutamate [cytoplasm]	YLR027C	0	0
r_0682	L-erythro-4-hydroxyglutamate:2-oxoglutarate aminotransferase	2-oxoglutarate [mitochondrion] + erythro-4-hydroxy-L-glutamic acid [mitochondrion] -> 4-hydroxy-2-oxoglutarate [mitochondrion] + L-glutamate [mitochondrion]	YKL106W	0	0
r_0683	L-erythro-4-hydroxyglutamate:2-oxoglutarate aminotransferase	2-oxoglutarate [peroxisome] + erythro-4-hydroxy-L-glutamic acid [peroxisome] -> 4-hydroxy-2-oxoglutarate [peroxisome] + L-glutamate [peroxisome]	YLR027C	0	0
r_0687	L-hydroxyproline reductase (NADP)	1-pyrroline-3-hydroxy-5-carboxylic acid [cytoplasm] + 2 H+ [cytoplasm] + NADPH [cytoplasm] -> NADP(+) [cytoplasm] + trans-4-hydroxy-L-proline [cytoplasm]	YER023W	0	0
r_0688	L-lactaldehyde:NADP+ 1-oxidoreductase	H+ [cytoplasm] + methylglyoxal [cytoplasm] + NADPH [cytoplasm] -> (S)-lactaldehyde [cytoplasm] + NADP(+) [cytoplasm]	( YHR104W or YOL151W )	0	0
r_0689	L-serine deaminase	L-serine [cytoplasm] -> ammonium [cytoplasm] + pyruvate [cytoplasm]	YCL064C	0	0
r_0690	L-serine dehydrogenase	L-serine [cytoplasm] + NADP(+) [cytoplasm] -> H+ [cytoplasm] + L-alpha-formylglycine [cytoplasm] + NADPH [cytoplasm]	YMR226C	0	0
r_0691	L-sorbitol dehydrogenase (L-sorbose-producing)	L-glucitol [cytoplasm] + NAD [cytoplasm] -> H+ [cytoplasm] + L-sorbose [cytoplasm] + NADH [cytoplasm]	YJR159W	0	0
r_0692	L-threonine deaminase	L-threonine [cytoplasm] -> 2-oxobutanoate [cytoplasm] + ammonium [cytoplasm]	YCL064C	0	0
r_0693	L-threonine deaminase	L-threonine [mitochondrion] -> 2-oxobutanoate [mitochondrion] + ammonium [mitochondrion]	YER086W	0	0
r_0694	L-tryptophan:oxygen 2,3-oxidoreductase (decyclizing)	L-tryptophan [cytoplasm] + oxygen [cytoplasm] -> N-formyl-L-kynurenine [cytoplasm]	YJR078W	0	0
r_0695	L-tyrosine N-formyltransferase	10-formyl-THF [cytoplasm] + L-tyrosine [cytoplasm] -> H+ [cytoplasm] + N-formyl-L-tyrosine [cytoplasm] + THF [cytoplasm]	YDR403W	0	0
r_0696	lactaldehyde dehydrogenase	(S)-lactaldehyde [cytoplasm] + H2O [cytoplasm] + NAD [cytoplasm] -> (S)-lactate [cytoplasm] + 2 H+ [cytoplasm] + NADH [cytoplasm]	YOL151W	0	0
r_0697	lactoylglutathione lyase	glutathione [cytoplasm] + methylglyoxal [cytoplasm] -> (R)-S-lactoylglutathione [cytoplasm]	YML004C	0	0
r_0698	lanosterol synthase	(S)-2,3-epoxysqualene [cytoplasm] -> lanosterol [cytoplasm]	YHR072W	0	0
r_0699	leucine transaminase	2-oxoglutarate [cytoplasm] + L-leucine [cytoplasm] <=> 4-methyl-2-oxopentanoate [cytoplasm] + L-glutamate [cytoplasm]	YJR148W	0	0
r_0700	leucine transaminase	2-oxoglutarate [mitochondrion] + L-leucine [mitochondrion] <=> 4-methyl-2-oxopentanoate [mitochondrion] + L-glutamate [mitochondrion]	YHR208W	0	0
r_0701	leucyl-tRNA synthetase	ATP [cytoplasm] + L-leucine [cytoplasm] + tRNA(Leu) [cytoplasm] -> AMP [cytoplasm] + diphosphate [cytoplasm] + Leu-tRNA(Leu) [cytoplasm]	YPL160W	0	0
r_0702	leucyl-tRNA synthetase	ATP [mitochondrion] + L-leucine [mitochondrion] + tRNA(Leu) [mitochondrion] -> AMP [mitochondrion] + diphosphate [mitochondrion] + Leu-tRNA(Leu) [mitochondrion]	YLR382C	0	0
r_0703	leukotriene A4 hydrolase	H2O [cytoplasm] + leukotriene A4 [cytoplasm] <=> (5S,6S)-di-HETE [cytoplasm]	YNL045W	0	0
r_0704	leukotriene A4 hydrolase	H2O [nucleus] + leukotriene A4 [nucleus] <=> (5S,6S)-di-HETE [nucleus]	YNL045W	0	0
r_0705	leukotriene A4 hydrolase	H2O [cytoplasm] + leukotriene A4 [cytoplasm] <=> Delta(6)-trans,Delta(8)-cis-leukotriene B4 [cytoplasm]	YNL045W	0	0
r_0706	leukotriene A4 hydrolase	H2O [nucleus] + leukotriene A4 [nucleus] <=> Delta(6)-trans,Delta(8)-cis-leukotriene B4 [nucleus]	YNL045W	0	0
r_0707	leukotriene A4 hydrolase	H2O [cytoplasm] + leukotriene A4 [cytoplasm] <=> leukotriene B4 [cytoplasm]	YNL045W	0	0
r_0708	leukotriene A4 hydrolase	H2O [nucleus] + leukotriene A4 [nucleus] <=> leukotriene B4 [nucleus]	YNL045W	0	0
r_0711	lysyl-tRNA synthetase	ATP [cytoplasm] + L-lysine [cytoplasm] + tRNA(Lys) [cytoplasm] -> AMP [cytoplasm] + diphosphate [cytoplasm] + Lys-tRNA(Lys) [cytoplasm]	YDR037W	0	0
r_0712	lysyl-tRNA synthetase	ATP [mitochondrion] + L-lysine [mitochondrion] + tRNA(Lys) [mitochondrion] -> AMP [mitochondrion] + diphosphate [mitochondrion] + Lys-tRNA(Lys) [mitochondrion]	YNL073W	0	0
r_0715	malate dehydrogenase, peroxisomal	(S)-malate [peroxisome] + NAD [peroxisome] <=> H+ [peroxisome] + NADH [peroxisome] + oxaloacetate [peroxisome]	YDL078C	0	0
r_0716	malate synthase	acetyl-CoA [cytoplasm] + glyoxylate [cytoplasm] + H2O [cytoplasm] -> (S)-malate [cytoplasm] + coenzyme A [cytoplasm] + H+ [cytoplasm]	( YIR031C or YNL117W )	0	0
r_0717	malate synthase	acetyl-CoA [peroxisome] + glyoxylate [peroxisome] + H2O [peroxisome] -> (S)-malate [peroxisome] + coenzyme A [peroxisome] + H+ [peroxisome]	YNL117W	0	0
r_0718	malic enzyme (NAD)	(S)-malate [mitochondrion] + NAD [mitochondrion] -> carbon dioxide [mitochondrion] + NADH [mitochondrion] + pyruvate [mitochondrion]	YKL029C	0	0
r_0721	malonyl-CoA-ACP transacylase	malonyl-CoA [mitochondrion] + ACP1 [mitochondrion] <=> carboxyacetyl-ACP [mitochondrion] + coenzyme A [mitochondrion]	( YKL192C and YOR221C )	0	0
r_0722	mannose-1-phosphate guanylyltransferase	D-mannose 1-phosphate [cytoplasm] + GTP [cytoplasm] + H+ [cytoplasm] -> diphosphate [cytoplasm] + GDP-alpha-D-mannose [cytoplasm]	YDL055C	0	0
r_0723	mannose-6-phosphate isomerase	D-mannose 6-phosphate [cytoplasm] <=> D-fructose 6-phosphate [cytoplasm]	YER003C	0	0
r_0724	methenyltetrahydrifikate cyclohydrolase	5,10-methenyl-THF [mitochondrion] + H2O [mitochondrion] <=> 10-formyl-THF [mitochondrion] + H+ [mitochondrion]	YBR084W	0	0
r_0726	methionine adenosyltransferase	ATP [cytoplasm] + H2O [cytoplasm] + L-methionine [cytoplasm] -> diphosphate [cytoplasm] + phosphate [cytoplasm] + S-adenosyl-L-methionine [cytoplasm]	( YDR502C or YLR180W )	0	0
r_0727	methionine synthase	5-methyltetrahydrofolate [cytoplasm] + L-homocysteine [cytoplasm] -> L-methionine [cytoplasm] + THF [cytoplasm]	YER091C	0	0
r_0728	methionyl-tRNA formyltransferase	10-formyl-THF [mitochondrion] + Met-tRNA(Met) [mitochondrion] -> fMet-tRNA(fMet) [mitochondrion] + H+ [mitochondrion] + THF [mitochondrion]	YBL013W	0	0
r_0729	methionyl-tRNA synthetase	ATP [cytoplasm] + L-methionine [cytoplasm] + tRNA(Met) [cytoplasm] -> AMP [cytoplasm] + diphosphate [cytoplasm] + Met-tRNA(Met) [cytoplasm]	YGR264C	0	0
r_0730	methionyl-tRNA synthetase	ATP [mitochondrion] + L-methionine [mitochondrion] + tRNA(Met) [mitochondrion] -> AMP [mitochondrion] + diphosphate [mitochondrion] + Met-tRNA(Met) [mitochondrion]	YGR171C	0	0
r_0731	methylenetetrahydrofolate dehydrogenase (NAD)	5,10-methylenetetrahydrofolate [cytoplasm] + NAD [cytoplasm] -> 5,10-methenyl-THF [cytoplasm] + NADH [cytoplasm]	YKR080W	0	0
r_0733	methylenetetrahydrofolate dehydrogenase (NADP)	5,10-methylenetetrahydrofolate [mitochondrion] + NADP(+) [mitochondrion] <=> 5,10-methenyl-THF [mitochondrion] + NADPH [mitochondrion]	YBR084W	0	0
r_0734	methylisocitrate lyase	(2S,3R)-3-hydroxybutane-1,2,3-tricarboxylic acid [mitochondrion] -> pyruvate [mitochondrion] + succinate [mitochondrion]	YPR006C	0	0
r_0735	mevalonate kinase (atp)	(R)-mevalonate [cytoplasm] + ATP [cytoplasm] -> (R)-5-phosphomevalonic acid [cytoplasm] + ADP [cytoplasm] + H+ [cytoplasm]	YMR208W	0	0
r_0736	mevalonate kinase (ctp)	(R)-mevalonate [cytoplasm] + CTP [cytoplasm] -> (R)-5-phosphomevalonic acid [cytoplasm] + CDP [cytoplasm] + H+ [cytoplasm]	YMR208W	0	0
r_0737	mevalonate kinase (gtp)	(R)-mevalonate [cytoplasm] + GTP [cytoplasm] -> (R)-5-phosphomevalonic acid [cytoplasm] + GDP [cytoplasm] + H+ [cytoplasm]	YMR208W	0	0
r_0738	mevalonate kinase (UTP)	(R)-mevalonate [cytoplasm] + UTP [cytoplasm] -> (R)-5-phosphomevalonic acid [cytoplasm] + H+ [cytoplasm] + UDP [cytoplasm]	YMR208W	0	0
r_0739	mevalonate pyrophoshate decarboxylase	(R)-5-diphosphomevalonic acid [cytoplasm] + ATP [cytoplasm] -> ADP [cytoplasm] + carbon dioxide [cytoplasm] + isopentenyl diphosphate [cytoplasm] + phosphate [cytoplasm]	YNR043W	0	0
r_0747	MIPC synthase	GDP-alpha-D-mannose [Golgi] + inositol-P-ceramide A (C24) [Golgi] -> GDP [Golgi] + H+ [Golgi] + mannosylinositol phosphorylceramide A (C24) [Golgi]	(( YBR036C and YBR161W ) or ( YBR036C and YPL057C ))	0	0
r_0748	MIPC synthase	GDP-alpha-D-mannose [Golgi] + inositol-P-ceramide A (C26) [Golgi] -> GDP [Golgi] + H+ [Golgi] + mannosylinositol phosphorylceramide A (C26) [Golgi]	(( YBR036C and YBR161W ) or ( YBR036C and YPL057C ))	0	0
r_0749	MIPC synthase	GDP-alpha-D-mannose [Golgi] + inositol-P-ceramide B'' (C24) [Golgi] -> GDP [Golgi] + H+ [Golgi] + mannosylinositol phosphorylceramide B'' (C24) [Golgi]	(( YBR036C and YBR161W ) or ( YBR036C and YPL057C ))	0	0
r_0750	MIPC synthase	GDP-alpha-D-mannose [Golgi] + inositol-P-ceramide B'' (C26) [Golgi] -> GDP [Golgi] + H+ [Golgi] + mannosylinositol phosphorylceramide B'' (C26) [Golgi]	(( YBR036C and YBR161W ) or ( YBR036C and YPL057C ))	0	0
r_0751	MIPC synthase	GDP-alpha-D-mannose [Golgi] + inositol-P-ceramide B (C24) [Golgi] -> GDP [Golgi] + H+ [Golgi] + mannosylinositol phosphorylceramide B (C24) [Golgi]	(( YBR036C and YBR161W ) or ( YBR036C and YPL057C ))	0	0
r_0752	MIPC synthase	GDP-alpha-D-mannose [Golgi] + inositol-P-ceramide B (C26) [Golgi] -> GDP [Golgi] + H+ [Golgi] + mannosylinositol phosphorylceramide B (C26) [Golgi]	(( YBR036C and YBR161W ) or ( YBR036C and YPL057C ))	0	0
r_0753	MIPC synthase	GDP-alpha-D-mannose [Golgi] + inositol-P-ceramide C (C24) [Golgi] -> GDP [Golgi] + H+ [Golgi] + mannosylinositol phosphorylceramide C (C24) [Golgi]	(( YBR036C and YBR161W ) or ( YBR036C and YPL057C ))	0	0
r_0754	MIPC synthase	GDP-alpha-D-mannose [Golgi] + inositol-P-ceramide C (C26) [Golgi] -> GDP [Golgi] + H+ [Golgi] + mannosylinositol phosphorylceramide C (C26) [Golgi]	(( YBR036C and YBR161W ) or ( YBR036C and YPL057C ))	0	0
r_0755	MIPC synthase	GDP-alpha-D-mannose [Golgi] + inositol-P-ceramide D (C24) [Golgi] -> GDP [Golgi] + H+ [Golgi] + mannosylinositol phosphorylceramide D (C24) [Golgi]	(( YBR036C and YBR161W ) or ( YBR036C and YPL057C ))	0	0
r_0756	MIPC synthase	GDP-alpha-D-mannose [Golgi] + inositol-P-ceramide D (C26) [Golgi] -> GDP [Golgi] + H+ [Golgi] + mannosylinositol phosphorylceramide D (C26) [Golgi]	(( YBR036C and YBR161W ) or ( YBR036C and YPL057C ))	0	0
r_0757	myo-inositol 1-phosphatase	1D-myo-inositol 1-phosphate [cytoplasm] + H2O [cytoplasm] -> myo-inositol [cytoplasm] + phosphate [cytoplasm]	( YDR287W or YHR046C )	0	0
r_0758	myo-inositol-1-phosphate synthase	D-glucose 6-phosphate [cytoplasm] -> 1D-myo-inositol 1-phosphate [cytoplasm]	YJL153C	0	0
r_0759	N-acetyl-g-glutamyl-phosphate reductase	H+ [mitochondrion] + N-acetyl-L-gamma-glutamyl phosphate [mitochondrion] + NADPH [mitochondrion] -> 2-acetamido-5-oxopentanoate [mitochondrion] + NADP(+) [mitochondrion] + phosphate [mitochondrion]	YER069W	0	0
r_0760	N-acetylglucosamine-6-phosphate synthase	acetyl-CoA [cytoplasm] + alpha-D-glucosamine 6-phosphate [cytoplasm] -> coenzyme A [cytoplasm] + H+ [cytoplasm] + N-acetyl-D-glucosamine 6-phosphate [cytoplasm]	YFL017C	0	0
r_0761	N-acteylglutamate synthase	acetyl-CoA [mitochondrion] + L-glutamate [mitochondrion] <=> coenzyme A [mitochondrion] + H+ [mitochondrion] + N-acetyl-L-glutamate [mitochondrion]	( YJL071W or YMR062C )	0	0
r_0762	N-formyl-L-kynurenine amidohydrolase	H2O [cytoplasm] + N-formyl-L-kynurenine [cytoplasm] -> formate [cytoplasm] + H+ [cytoplasm] + L-kynurenine [cytoplasm]	YDR428C	0	0
r_0763	N-formyltyrosine oxidase	H+ [cytoplasm] + 2 N-formyl-L-tyrosine [cytoplasm] + NADPH [cytoplasm] -> N,N''-diformyldityrosine [cytoplasm] + NADP(+) [cytoplasm]	( YDR402C and YDR403W )	0	0
r_0764	NAD diphosphatase	H2O [peroxisome] + NAD [peroxisome] -> AMP [peroxisome] + 2 H+ [peroxisome] + NMN [peroxisome]	YGL067W	0	0
r_0765	NAD kinase	ATP [cytoplasm] + NAD [cytoplasm] -> ADP [cytoplasm] + H+ [cytoplasm] + NADP(+) [cytoplasm]	( YEL041W or YJR049C )	0	0
r_0766	NAD kinase	ATP [mitochondrion] + NAD [mitochondrion] -> ADP [mitochondrion] + H+ [mitochondrion] + NADP(+) [mitochondrion]	( YEL041W or YJR049C or YPL188W )	0	0
r_0767	NAD nucleosidase nuclear	H2O [nucleus] + NAD [nucleus] -> ADP-ribose [nucleus] + H+ [nucleus] + nicotinamide [nucleus]	( YDL042C or YDR191W or YOL068C or YOR025W or YPL015C )	0	0
r_0768	NAD synthase	ATP [cytoplasm] + deamido-NAD(+) [cytoplasm] + H2O [cytoplasm] + L-glutamine [cytoplasm] -> AMP [cytoplasm] + diphosphate [cytoplasm] + H+ [cytoplasm] + L-glutamate [cytoplasm] + NAD [cytoplasm]	YHR074W	0	0
r_0769	NAD synthase	ATP [nucleus] + deamido-NAD(+) [nucleus] + H2O [nucleus] + L-glutamine [nucleus] <=> AMP [nucleus] + diphosphate [nucleus] + H+ [nucleus] + L-glutamate [nucleus] + NAD [nucleus]	YHR074W	0	0
r_0771	NADH kinase	ATP [cytoplasm] + NADH [cytoplasm] -> ADP [cytoplasm] + H+ [cytoplasm] + NADPH [cytoplasm]	( YEL041W or YJR049C )	0	0
r_0772	NADH kinase mitochondrial	ATP [mitochondrion] + NADH [mitochondrion] -> ADP [mitochondrion] + H+ [mitochondrion] + NADPH [mitochondrion]	( YEL041W or YJR049C or YPL188W )	0	0
r_0774	NAPRtase	ATP [cytoplasm] + H+ [cytoplasm] + nicotinate [cytoplasm] + PRPP [cytoplasm] -> ADP [cytoplasm] + diphosphate [cytoplasm] + nicotinic acid D-ribonucleotide [cytoplasm] + phosphate [cytoplasm]	YOR209C	0	0
r_0775	NAPRtase	ATP [mitochondrion] + H+ [mitochondrion] + nicotinate [mitochondrion] + PRPP [mitochondrion] -> ADP [mitochondrion] + diphosphate [mitochondrion] + nicotinic acid D-ribonucleotide [mitochondrion] + phosphate [mitochondrion]	YOR209C	0	0
r_0781	nicotinamidase	H2O [cytoplasm] + nicotinamide [cytoplasm] -> ammonium [cytoplasm] + nicotinate [cytoplasm]	YGL037C	0	0
r_0782	nicotinamide N-methyltransferase	nicotinamide [cytoplasm] + S-adenosyl-L-methionine [cytoplasm] -> 1-methylnicotinamide [cytoplasm] + S-adenosyl-L-homocysteine [cytoplasm]	YLR285W	0	0
r_0783	nicotinamide-nucleotide adenylyltransferase	ATP [cytoplasm] + H+ [cytoplasm] + NMN [cytoplasm] -> diphosphate [cytoplasm] + NAD [cytoplasm]	( YCL047C or YLR328W )	0	0
r_0784	nicotinamide-nucleotide adenylyltransferase	ATP [nucleus] + H+ [nucleus] + NMN [nucleus] -> diphosphate [nucleus] + NAD [nucleus]	( YGR010W or YLR328W )	0	0
r_0785	nicotinate-nucleotide adenylyltransferase	ATP [cytoplasm] + H+ [cytoplasm] + nicotinic acid D-ribonucleotide [cytoplasm] -> deamido-NAD(+) [cytoplasm] + diphosphate [cytoplasm]	( YGR010W or YLR328W )	0	0
r_0786	nicotinate-nucleotide diphosphorylase (carboxylating)	2 H+ [cytoplasm] + PRPP [cytoplasm] + quinolinate [cytoplasm] -> carbon dioxide [cytoplasm] + diphosphate [cytoplasm] + nicotinic acid D-ribonucleotide [cytoplasm]	YFR047C	0	0
r_0787	nicotinate-nucleotide diphosphorylase (carboxylating)	2 H+ [mitochondrion] + PRPP [mitochondrion] + quinolinate [mitochondrion] -> carbon dioxide [mitochondrion] + diphosphate [mitochondrion] + nicotinic acid D-ribonucleotide [mitochondrion]	YFR047C	0	0
r_0788	nucleoside diphosphatase	ADP [cytoplasm] + H2O [cytoplasm] -> AMP [cytoplasm] + H+ [cytoplasm] + phosphate [cytoplasm]	YER005W	0	0
r_0789	nucleoside diphosphatase	GDP [cytoplasm] + H2O [cytoplasm] -> GMP [cytoplasm] + H+ [cytoplasm] + phosphate [cytoplasm]	YER005W	0	0
r_0790	nucleoside diphosphatase	H2O [cytoplasm] + UDP [cytoplasm] -> H+ [cytoplasm] + phosphate [cytoplasm] + UMP [cytoplasm]	YER005W	0	0
r_0791	nucleoside diphosphatase	H2O [Golgi] + UDP [Golgi] -> H+ [Golgi] + phosphate [Golgi] + UMP [Golgi]	YEL042W	0	0
r_0792	nucleoside diphosphatase	CDP [cytoplasm] + H2O [cytoplasm] -> CMP [cytoplasm] + H+ [cytoplasm] + phosphate [cytoplasm]	YER005W	0	0
r_0793	nucleoside diphosphatase	H2O [cytoplasm] + IDP [cytoplasm] -> H+ [cytoplasm] + IMP [cytoplasm] + phosphate [cytoplasm]	YER005W	0	0
r_0795	nucleoside diphosphate kinase	ATP [cytoplasm] + CDP [cytoplasm] -> ADP [cytoplasm] + CTP [cytoplasm]	YKL067W	0	0
r_0796	nucleoside diphosphate kinase	ATP [cytoplasm] + dADP [cytoplasm] -> ADP [cytoplasm] + dATP [cytoplasm]	YKL067W	0	0
r_0797	nucleoside diphosphate kinase	ATP [cytoplasm] + dCDP [cytoplasm] -> ADP [cytoplasm] + dCTP [cytoplasm]	YKL067W	0	0
r_0798	nucleoside diphosphate kinase	ATP [cytoplasm] + dGDP [cytoplasm] -> ADP [cytoplasm] + dGTP [cytoplasm]	YKL067W	0	0
r_0799	nucleoside diphosphate kinase	ATP [cytoplasm] + dTDP [cytoplasm] -> ADP [cytoplasm] + dTTP [cytoplasm]	YKL067W	0	0
r_0800	nucleoside diphosphate kinase	ATP [cytoplasm] + GDP [cytoplasm] -> ADP [cytoplasm] + GTP [cytoplasm]	YKL067W	0	0
r_0801	nucleoside diphosphate kinase	ATP [cytoplasm] + IDP [cytoplasm] -> ADP [cytoplasm] + ITP [cytoplasm]	YKL067W	0	0
r_0802	nucleoside diphosphate kinase	ATP [cytoplasm] + dIDP [cytoplasm] <=> ADP [cytoplasm] + dITP [cytoplasm]	YKL067W	0	0
r_0803	nucleoside diphosphate kinase	ATP [cytoplasm] + dUDP [cytoplasm] <=> ADP [cytoplasm] + dUTP [cytoplasm]	YKL067W	0	0
r_0804	nucleoside triphosphatase	GTP [cytoplasm] + H2O [cytoplasm] -> GDP [cytoplasm] + H+ [cytoplasm] + phosphate [cytoplasm]	( YAL035W or YLL001W or YER005W )	0	0
r_0805	nucleoside triphosphatase	H2O [cytoplasm] + UTP [cytoplasm] -> H+ [cytoplasm] + phosphate [cytoplasm] + UDP [cytoplasm]	YER005W	0	0
r_0806	nucleoside triphosphatase	CTP [cytoplasm] + H2O [cytoplasm] -> CDP [cytoplasm] + H+ [cytoplasm] + phosphate [cytoplasm]	YER005W	0	0
r_0807	nucleoside triphosphatase	H2O [cytoplasm] + ITP [cytoplasm] -> H+ [cytoplasm] + IDP [cytoplasm] + phosphate [cytoplasm]	YER005W	0	0
r_0810	nucleoside-diphosphatase (GDP), Golgi	GDP [Golgi] + H2O [Golgi] -> GMP [Golgi] + H+ [Golgi] + phosphate [Golgi]	YEL042W	0	0
r_0811	nucleoside-diphosphate kinase (ATP:UDP)	ATP [cytoplasm] + UDP [cytoplasm] -> ADP [cytoplasm] + UTP [cytoplasm]	YKL067W	0	0
r_0812	O-acetylhomoserine (thiol)-lyase	methanethiol [cytoplasm] + O-acetyl-L-homoserine [cytoplasm] -> acetate [cytoplasm] + H+ [cytoplasm] + L-methionine [cytoplasm]	YLR303W	0	0
r_0813	O-acetylhomoserine (thiol)-lyase	hydrogen sulfide [cytoplasm] + O-acetyl-L-homoserine [cytoplasm] -> acetate [cytoplasm] + L-homocysteine [cytoplasm]	YLR303W	0	0
r_0815	O-succinylhomoserine lyase (L-cysteine)	L-cysteine [cytoplasm] + O-succinyl-L-homoserine [cytoplasm] <=> H+ [cytoplasm] + L-cystathionine [cytoplasm] + succinate [cytoplasm]	( YLL058W or YML082W or YAL012W )	0	0
r_0816	ornithine carbamoyltransferase	carbamoyl phosphate [cytoplasm] + ornithine [cytoplasm] -> H+ [cytoplasm] + L-citrulline [cytoplasm] + phosphate [cytoplasm]	YJL088W	0	0
r_0817	ornithine decarboxylase	H+ [cytoplasm] + ornithine [cytoplasm] -> carbon dioxide [cytoplasm] + putrescine [cytoplasm]	YKL184W	0	0
r_0818	ornithine transacetylase	L-glutamate [mitochondrion] + N(2)-acetyl-L-ornithine [mitochondrion] -> N-acetyl-L-glutamate [mitochondrion] + ornithine [mitochondrion]	YMR062C	0	0
r_0819	ornithine transaminase	2-oxoglutarate [cytoplasm] + ornithine [cytoplasm] -> L-glutamate [cytoplasm] + L-glutamic 5-semialdehyde [cytoplasm]	YLR438W	0	0
r_0820	orotate phosphoribosyltransferase	diphosphate [cytoplasm] + orotidine 5''-(dihydrogen phosphate) [cytoplasm] <=> orotate [cytoplasm] + PRPP [cytoplasm]	( YML106W or YMR271C )	0	0
r_0821	orotidine-5''-phosphate decarboxylase	H+ [cytoplasm] + orotidine 5''-(dihydrogen phosphate) [cytoplasm] -> carbon dioxide [cytoplasm] + UMP [cytoplasm]	YEL021W	0	0
r_0831	oxoglutarate dehydrogenase (dihydrolipoamide S-succinyltransferase)	coenzyme A [mitochondrion] + S(8)-succinyldihydrolipoamide [mitochondrion] -> dihydrolipoamide [mitochondrion] + succinyl-CoA [mitochondrion]	( YDR148C and YFL018C and YIL125W )	0	0
r_0832	oxoglutarate dehydrogenase (lipoamide)	2-oxoglutarate [mitochondrion] + H+ [mitochondrion] + lipoamide [mitochondrion] -> carbon dioxide [mitochondrion] + S(8)-succinyldihydrolipoamide [mitochondrion]	( YDR148C and YFL018C and YIL125W )	0	0
r_0841	pantetheine-phosphate adenylyltransferase	ATP [cytoplasm] + H+ [cytoplasm] + pantetheine 4''-phosphate [cytoplasm] -> 3''-dephospho-CoA [cytoplasm] + diphosphate [cytoplasm]	YGR277C	0	0
r_0842	pantothenate kinase	(R)-pantothenate [cytoplasm] + ATP [cytoplasm] -> (R)-4''-phosphopantothenic acid [cytoplasm] + ADP [cytoplasm] + H+ [cytoplasm]	YDR531W	0	0
r_0843	pantothenate synthase	(R)-pantoate [cytoplasm] + ATP [cytoplasm] + beta-alanine [cytoplasm] -> (R)-pantothenate [cytoplasm] + AMP [cytoplasm] + diphosphate [cytoplasm] + H+ [cytoplasm]	YIL145C	0	0
r_0844	peroxisomal acyl-CoA thioesterase	decanoyl-CoA [peroxisome] + H2O [peroxisome] -> coenzyme A [peroxisome] + decanoate [peroxisome] + H+ [peroxisome]	YJR019C	0	0
r_0845	peroxisomal acyl-CoA thioesterase	H2O [peroxisome] + lauroyl-CoA [peroxisome] -> coenzyme A [peroxisome] + H+ [peroxisome] + laurate [peroxisome]	YJR019C	0	0
r_0847	peroxisomal acyl-CoA thioesterase	H2O [peroxisome] + palmitoyl-CoA [peroxisome] -> coenzyme A [peroxisome] + H+ [peroxisome] + palmitate [peroxisome]	YJR019C	0	0
r_0848	peroxisomal acyl-CoA thioesterase	H2O [peroxisome] + myristoyl-CoA [peroxisome] -> coenzyme A [peroxisome] + H+ [peroxisome] + myristate [peroxisome]	YJR019C	0	0
r_0849	peroxisomal acyl-CoA thioesterase	H2O [peroxisome] + stearoyl-CoA [peroxisome] -> coenzyme A [peroxisome] + H+ [peroxisome] + stearate [peroxisome]	YJR019C	0	0
r_0850	peroxisomal acyl-CoA thioesterase	H2O [peroxisome] + octanoyl-CoA [peroxisome] -> coenzyme A [peroxisome] + H+ [peroxisome] + octanoate [peroxisome]	YJR019C	0	0
r_0851	phenylalanine transaminase	2-oxoglutarate [cytoplasm] + L-phenylalanine [cytoplasm] <=> keto-phenylpyruvate [cytoplasm] + L-glutamate [cytoplasm]	YGL202W	0	0
r_0852	phenylalanyl-tRNA synthetase	ATP [cytoplasm] + L-phenylalanine [cytoplasm] + tRNA(Phe) [cytoplasm] -> AMP [cytoplasm] + diphosphate [cytoplasm] + Phe-tRNA(Phe) [cytoplasm]	( YFL022C and YLR060W )	0	0
r_0853	phenylalanyl-tRNA synthetase	ATP [mitochondrion] + L-phenylalanine [mitochondrion] + tRNA(Phe) [mitochondrion] -> AMP [mitochondrion] + diphosphate [mitochondrion] + Phe-tRNA(Phe) [mitochondrion]	YPR047W	0	0
r_0854	phenylpyruvate decarboxylase	H+ [cytoplasm] + keto-phenylpyruvate [cytoplasm] -> carbon dioxide [cytoplasm] + phenylacetaldehyde [cytoplasm]	YDR380W	0	0
r_0855	phopshoribosylaminoimidazole synthetase	5''-phosphoribosyl-N-formylglycineamidine [cytoplasm] + ATP [cytoplasm] -> 5''-phosphoribosyl-5-aminoimidazole [cytoplasm] + ADP [cytoplasm] + H+ [cytoplasm] + phosphate [cytoplasm]	YGL234W	0	0
r_0882	phosphoacetylglucosamine mutase	N-acetyl-D-glucosamine 6-phosphate [cytoplasm] <=> N-acetyl-alpha-D-glucosamine 1-phosphate [cytoplasm]	YEL058W	0	0
r_0883	phosphoadenylyl-sulfate reductase (thioredoxin)	3''-phospho-5''-adenylyl sulfate [cytoplasm] + TRX1 [cytoplasm] -> adenosine 3'',5''-bismonophosphate [cytoplasm] + H+ [cytoplasm] + sulphite [cytoplasm] + TRX1 disulphide [cytoplasm]	(( YGR209C and YPR167C ) or ( YLR043C and YPR167C ))	0	0
r_0884	phosphoenolpyruvate carboxykinase	ATP [cytoplasm] + oxaloacetate [cytoplasm] -> ADP [cytoplasm] + carbon dioxide [cytoplasm] + phosphoenolpyruvate [cytoplasm]	YKR097W	0	0
r_0885	phosphoethanolamine cytidyltransferase	CTP [cytoplasm] + H+ [cytoplasm] + O-phosphoethanolamine [cytoplasm] -> CDP-ethanolamine [cytoplasm] + diphosphate [cytoplasm]	YGR007W	0	0
r_0888	phosphoglucomutase	D-glucose 6-phosphate [cytoplasm] <=> D-glucose 1-phosphate [cytoplasm]	( YMR105C or YKL127W )	0	0
r_0890	phosphoglucosamine mutase	alpha-D-glucosamine 1-phosphate [cytoplasm] <=> alpha-D-glucosamine 6-phosphate [cytoplasm]	YEL058W	0	0
r_0902	phosphomannomutase	D-mannose 1-phosphate [cytoplasm] <=> D-mannose 6-phosphate [cytoplasm]	YFL045C	0	0
r_0903	phosphomethylpyrimidine kinase	4-amino-2-methyl-5-phosphomethylpyrimidine [cytoplasm] + ATP [cytoplasm] -> 4-amino-2-methyl-5-diphosphomethylpyrimidine [cytoplasm] + ADP [cytoplasm]	( YOL055C or YPL258C or YPR121W )	0	0
r_0904	phosphomevalonate kinase	(R)-5-phosphomevalonic acid [cytoplasm] + ATP [cytoplasm] -> (R)-5-diphosphomevalonic acid [cytoplasm] + ADP [cytoplasm]	YMR220W	0	0
r_0905	phosphopantothenate-cysteine ligase	(R)-4''-phosphopantothenic acid [cytoplasm] + CTP [cytoplasm] + L-cysteine [cytoplasm] -> CMP [cytoplasm] + diphosphate [cytoplasm] + H+ [cytoplasm] + N-[(R)-4-phosphonopantothenoyl]-L-cysteine [cytoplasm]	YIL083C	0	0
r_0906	phosphopantothenoylcysteine decarboxylase	H+ [cytoplasm] + N-[(R)-4-phosphonopantothenoyl]-L-cysteine [cytoplasm] -> carbon dioxide [cytoplasm] + pantetheine 4''-phosphate [cytoplasm]	(( YKL088W and YKR072C and YOR054C ) or ( YKL088W and YKR072C ) or ( YKL088W and YOR054C ) or YKL088W )	0	0
r_0907	phosphopentomutase	alpha-D-ribose 1-phosphate(2-) [cytoplasm] <=> ribose-5-phosphate [cytoplasm]	( YKL127W or YMR105C or YMR278W )	0	0
r_0908	phosphoribosyl amino imidazolesuccinocarbozamide synthetase	ATP [cytoplasm] + L-aspartate [cytoplasm] + phosphoribosyl-carboxy-aminoimidazole [cytoplasm] -> 5''-phosphoribosyl-4-(N-succinocarboxamide)-5-aminoimidazole [cytoplasm] + ADP [cytoplasm] + 2 H+ [cytoplasm] + phosphate [cytoplasm]	YAR015W	0	0
r_0909	phosphoribosyl-AMP cyclohydrolase	1-(5-phosphoribosyl)-5''-AMP [cytoplasm] + H2O [cytoplasm] -> 1-(5-phospho-D-ribosyl)-5-[(5-phospho-D-ribosylamino)methylideneamino]imidazole-4-carboxamide [cytoplasm]	YCL030C	0	0
r_0910	phosphoribosyl-ATP pyrophosphatase	5-phosphoribosyl-ATP [cytoplasm] + H2O [cytoplasm] -> 1-(5-phosphoribosyl)-5''-AMP [cytoplasm] + diphosphate [cytoplasm] + H+ [cytoplasm]	YCL030C	0	0
r_0911	phosphoribosylaminoimidazole-carboxylase	5''-phosphoribosyl-5-aminoimidazole [cytoplasm] + carbon dioxide [cytoplasm] -> H+ [cytoplasm] + phosphoribosyl-carboxy-aminoimidazole [cytoplasm]	YOR128C	0	0
r_0912	phosphoribosylaminoimidazolecarboxamide formyltransferase	10-formyl-THF [cytoplasm] + AICAR [cytoplasm] <=> phosphoribosyl-formamido-carboxamide [cytoplasm] + THF [cytoplasm]	( YLR028C or YMR120C )	0	0
r_0913	phosphoribosylanthranilate isomerase	N-(5-phospho-beta-D-ribosyl)anthranilate [cytoplasm] -> 1-(2-carboxyphenylamino)-1-deoxy-D-ribulose 5-phosphate [cytoplasm]	YDR007W	0	0
r_0914	phosphoribosylglycinamidine synthetase	5-phosphoribosylamine [cytoplasm] + ATP [cytoplasm] + L-glycine [cytoplasm] -> 5-phospho-ribosyl-glycineamide [cytoplasm] + ADP [cytoplasm] + H+ [cytoplasm] + phosphate [cytoplasm]	YGL234W	0	0
r_0915	phosphoribosylpyrophosphate amidotransferase	H2O [cytoplasm] + L-glutamine [cytoplasm] + PRPP [cytoplasm] -> 5-phosphoribosylamine [cytoplasm] + diphosphate [cytoplasm] + L-glutamate [cytoplasm]	YMR300C	0	0
r_0916	phosphoribosylpyrophosphate synthetase	ATP [cytoplasm] + ribose-5-phosphate [cytoplasm] -> AMP [cytoplasm] + H+ [cytoplasm] + PRPP [cytoplasm]	(( YKL181W and YER099C ) or ( YKL181W and YHL011C ) or ( YKL181W and YBL068W ) or ( YER099C and YOL061W ) or ( YBL068W and YOL061W ))	0	0
r_0919	phytoceramidase	lignoceric acid [endoplasmic reticulum] + phytosphingosine [endoplasmic reticulum] -> ceramide-2 (C24) [endoplasmic reticulum] + H2O [endoplasmic reticulum]	YBR183W	0	0
r_0920	phytoceramidase	cerotic acid [endoplasmic reticulum] + phytosphingosine [endoplasmic reticulum] -> ceramide-2 (C26) [endoplasmic reticulum] + H2O [endoplasmic reticulum]	YDR402C	0	0
r_0921	Phytosphingosine phosphate lyase	phytosphingosine 1-phosphate [endoplasmic reticulum] -> 2-hydroxyhexadecanal [endoplasmic reticulum] + O-phosphoethanolamine [endoplasmic reticulum]	YDR294C	0	0
r_0922	phytosphingosine synthesis	H+ [endoplasmic reticulum] + NADPH [endoplasmic reticulum] + oxygen [endoplasmic reticulum] + sphinganine [endoplasmic reticulum] -> H2O [endoplasmic reticulum] + NADP(+) [endoplasmic reticulum] + phytosphingosine [endoplasmic reticulum]	YDR297W	0	0
r_0929	polyamine oxidase	H2O [cytoplasm] + N(1)-acetylspermidine [cytoplasm] + oxygen [cytoplasm] -> 3-aminopropanal [cytoplasm] + hydrogen peroxide [cytoplasm] + N-acetylputrescine [cytoplasm]	YMR020W	0	0
r_0935	porphobilinogen synthase	2 5-aminolevulinate [cytoplasm] -> H+ [cytoplasm] + 2 H2O [cytoplasm] + porphobilinogen [cytoplasm]	YGL040C	0	0
r_0936	poylamine oxidase	H2O [cytoplasm] + N(1)-acetylspermine [cytoplasm] + oxygen [cytoplasm] -> 3-aminopropanal [cytoplasm] + hydrogen peroxide [cytoplasm] + N(1)-acetylspermidine [cytoplasm]	YMR020W	0	0
r_0937	poylamine oxidase	H2O [cytoplasm] + oxygen [cytoplasm] + spermine [cytoplasm] -> 3-aminopropanal [cytoplasm] + hydrogen peroxide [cytoplasm] + spermidine [cytoplasm]	YMR020W	0	0
r_0938	prephenate dehydratase	H+ [cytoplasm] + prephenate [cytoplasm] -> carbon dioxide [cytoplasm] + H2O [cytoplasm] + keto-phenylpyruvate [cytoplasm]	YNL316C	0	0
r_0939	prephenate dehydrogenase (NADP)	NADP(+) [cytoplasm] + prephenate [cytoplasm] -> 3-(4-hydroxyphenyl)pyruvate [cytoplasm] + carbon dioxide [cytoplasm] + NADPH [cytoplasm]	YBR166C	0	0
r_0940	proline oxidase (NAD)	FAD [mitochondrion] + L-proline [mitochondrion] -> 1-pyrroline-5-carboxylate [mitochondrion] + FADH2 [mitochondrion]	YLR142W	0	0
r_0941	prolyl-tRNA synthetase	ATP [cytoplasm] + L-proline [cytoplasm] + tRNA(Pro) [cytoplasm] -> AMP [cytoplasm] + diphosphate [cytoplasm] + Pro-tRNA(Pro) [cytoplasm]	YHR020W	0	0
r_0942	protoporphyrinogen oxidase	3 oxygen [mitochondrion] + 2 protoporphyrinogen [mitochondrion] -> 6 H2O [mitochondrion] + 2 protoporphyrin [mitochondrion]	YER014W	0	0
r_0943	purine-nucleoside phosphorylase	nicotinamide riboside [cytoplasm] + phosphate [cytoplasm] -> alpha-D-ribose 1-phosphate(2-) [cytoplasm] + H+ [cytoplasm] + nicotinamide [cytoplasm]	( YDR400W and YLR017W and YLR209C )	0	0
r_0949	guanosine phosphorylase	guanosine [cytoplasm] + phosphate [cytoplasm] <=> alpha-D-ribose 1-phosphate(2-) [cytoplasm] + guanine [cytoplasm]	YLR209C	0	0
r_0950	guanosine phosphorylase	guanosine [mitochondrion] + phosphate [mitochondrion] <=> alpha-D-ribose 1-phosphate(2-) [mitochondrion] + guanine [mitochondrion]	YLR209C	0	0
r_0951	inosine phosphorylase	inosine [cytoplasm] + phosphate [cytoplasm] <=> alpha-D-ribose 1-phosphate(2-) [cytoplasm] + hypoxanthine [cytoplasm]	YLR209C	0	0
r_0953	pyridoxal oxidase	ammonium [cytoplasm] + 2 H2O [cytoplasm] + 0.5 oxygen [cytoplasm] + pyridoxal [cytoplasm] -> 2 hydrogen peroxide [cytoplasm] + pyridoxamine [cytoplasm]	YBR035C	0	0
r_0954	pyridoxamine 5''-phosphate oxidase	H2O [cytoplasm] + oxygen [cytoplasm] + pyridoxamine 5''-phosphate [cytoplasm] -> ammonium [cytoplasm] + hydrogen peroxide [cytoplasm] + pyridoxal 5''-phosphate [cytoplasm]	YBR035C	0	0
r_0955	pyridoxine 5''-phosphate oxidase	oxygen [cytoplasm] + pyridoxine 5''-phosphate [cytoplasm] -> hydrogen peroxide [cytoplasm] + pyridoxal 5''-phosphate [cytoplasm]	YBR035C	0	0
r_0956	pyridoxine oxidase	oxygen [cytoplasm] + pyridoxine [cytoplasm] -> hydrogen peroxide [cytoplasm] + pyridoxal [cytoplasm]	YBR035C	0	0
r_0957	pyrroline-5-carboxylate reductase	1-pyrroline-5-carboxylate [cytoplasm] + 2 H+ [cytoplasm] + NADPH [cytoplasm] -> L-proline [cytoplasm] + NADP(+) [cytoplasm]	YER023W	0	0
r_0960	pyruvate decarboxylase (acetoin-forming)	acetaldehyde [cytoplasm] + H+ [cytoplasm] + pyruvate [cytoplasm] -> (R)-acetoin [cytoplasm] + carbon dioxide [cytoplasm]	( YGR087C or YLR044C or YLR134W )	0	0
r_0963	quinone oxidoreductase	2-hexaprenyl-6-methoxy-3-methyl-1,4-benzoquinone [mitochondrion] + H+ [mitochondrion] + NADH [mitochondrion] + oxygen [mitochondrion] -> 2-hexaprenyl-5-hydroxy-6-methoxy-3-methyl-1,4-benzoquinone [mitochondrion] + H2O [mitochondrion] + NAD [mitochondrion]	( YDR204W and YGL119W and YGR255C and YLR201C and YML110C and YOL096C and YOR125C )	0	0
r_0965	riboflavin kinase	ATP [cytoplasm] + riboflavin [cytoplasm] -> ADP [cytoplasm] + FMN [cytoplasm] + H+ [cytoplasm]	YDR236C	0	0
r_0966	riboflavin kinase	ATP [mitochondrion] + riboflavin [mitochondrion] -> ADP [mitochondrion] + FMN [mitochondrion] + H+ [mitochondrion]	YDR236C	0	0
r_0967	riboflavin synthase	2-hydroxy-3-oxobutyl phosphate [cytoplasm] + 5-amino-6-(D-ribitylamino)uracil [cytoplasm] -> 6,7-dimethyl-8-(1-D-ribityl)lumazine [cytoplasm] + H+ [cytoplasm] + 2 H2O [cytoplasm] + phosphate [cytoplasm]	YOL143C	0	0
r_0968	riboflavin synthase	2 6,7-dimethyl-8-(1-D-ribityl)lumazine [cytoplasm] + H+ [cytoplasm] -> 5-amino-6-(D-ribitylamino)uracil [cytoplasm] + riboflavin [cytoplasm]	YBR256C	0	0
r_0969	ribokinase	ATP [cytoplasm] + D-ribose [cytoplasm] -> ADP [cytoplasm] + H+ [cytoplasm] + ribose-5-phosphate [cytoplasm]	YCR036W	0	0
r_0970	ribonucleoside-triphosphate reductase (ATP)	ATP [cytoplasm] + H+ [cytoplasm] + TRX1 [cytoplasm] -> dATP [cytoplasm] + H2O [cytoplasm] + TRX1 disulphide [cytoplasm]	YGR209C	0	0
r_0971	ribonucleoside-triphosphate reductase (CTP)	CTP [cytoplasm] + H+ [cytoplasm] + TRX1 [cytoplasm] -> dCTP [cytoplasm] + H2O [cytoplasm] + TRX1 disulphide [cytoplasm]	YGR209C	0	0
r_0972	ribonucleoside-triphosphate reductase (GTP)	GTP [cytoplasm] + H+ [cytoplasm] + TRX1 [cytoplasm] -> dGTP [cytoplasm] + H2O [cytoplasm] + TRX1 disulphide [cytoplasm]	YGR209C	0	0
r_0973	ribonucleoside-triphosphate reductase (UTP)	H+ [cytoplasm] + UTP [cytoplasm] + TRX1 [cytoplasm] -> dUTP [cytoplasm] + H2O [cytoplasm] + TRX1 disulphide [cytoplasm]	YGR209C	0	0
r_0974	ribonucleotide reductase	ADP [cytoplasm] + H+ [cytoplasm] + TRX1 [cytoplasm] -> dADP [cytoplasm] + H2O [cytoplasm] + TRX1 disulphide [cytoplasm]	( YER070W or YGR180C or YIL066C or YJL026W )	0	0
r_0975	ribonucleotide reductase	ADP [nucleus] + H+ [nucleus] + TRX1 [nucleus] -> dADP [nucleus] + H2O [nucleus] + TRX1 disulphide [nucleus]	( YER070W or YGR180C or YIL066C or YJL026W )	0	0
r_0976	ribonucleotide reductase	CDP [cytoplasm] + H+ [cytoplasm] + TRX1 [cytoplasm] -> dCDP [cytoplasm] + H2O [cytoplasm] + TRX1 disulphide [cytoplasm]	( YER070W or YGR180C or YIL066C or YJL026W )	0	0
r_0977	ribonucleotide reductase	CDP [nucleus] + H+ [nucleus] + TRX1 [nucleus] -> dCDP [nucleus] + H2O [nucleus] + TRX1 disulphide [nucleus]	( YER070W or YGR180C or YIL066C or YJL026W )	0	0
r_0978	ribonucleotide reductase	GDP [cytoplasm] + H+ [cytoplasm] + TRX1 [cytoplasm] -> dGDP [cytoplasm] + H2O [cytoplasm] + TRX1 disulphide [cytoplasm]	( YER070W or YGR180C or YIL066C or YJL026W )	0	0
r_0979	ribonucleotide reductase	GDP [nucleus] + H+ [nucleus] + TRX1 [nucleus] -> dGDP [nucleus] + H2O [nucleus] + TRX1 disulphide [nucleus]	( YER070W or YGR180C or YIL066C or YJL026W )	0	0
r_0983	ribosylnicotinamide kinase	ATP [cytoplasm] + nicotinamide riboside [cytoplasm] -> ADP [cytoplasm] + H+ [cytoplasm] + NMN [cytoplasm]	YNL129W	0	0
r_0985	S-adenosyl-L-methionine:3-hexaprenyl-4,5-dihydroxylate O-methyltransferase	3-hexaprenyl-4,5-dihydroxybenzoic acid [mitochondrion] + S-adenosyl-L-methionine [mitochondrion] -> 3-hexaprenyl-4-hydroxy-5-methoxybenzoic acid [mitochondrion] + H+ [mitochondrion] + S-adenosyl-L-homocysteine [mitochondrion]	( YDR204W and YGL119W and YGR255C and YLR201C and YML110C and YOL096C and YOR125C )	0	0
r_0986	S-adenosyl-methionine delta-24-sterol-c-methyltransferase	S-adenosyl-L-methionine [cytoplasm] + zymosterol [cytoplasm] -> fecosterol [cytoplasm] + H+ [cytoplasm] + S-adenosyl-L-homocysteine [cytoplasm]	YML008C	0	0
r_0987	S-formylglutathione hydralase	H2O [cytoplasm] + S-formylglutathione [cytoplasm] -> formate [cytoplasm] + glutathione [cytoplasm] + H+ [cytoplasm]	YJL068C	0	0
r_0988	saccharopine dehydrogenase (NAD, L-lysine forming)	H2O [cytoplasm] + L-saccharopine [cytoplasm] + NAD [cytoplasm] -> 2-oxoglutarate [cytoplasm] + H+ [cytoplasm] + L-lysine [cytoplasm] + NADH [cytoplasm]	YIR034C	0	0
r_0989	saccharopine dehydrogenase (NADP, L-glutamate forming)	H+ [cytoplasm] + L-allysine [cytoplasm] + L-glutamate [cytoplasm] + NADPH [cytoplasm] -> H2O [cytoplasm] + L-saccharopine [cytoplasm] + NADP(+) [cytoplasm]	YNR050C	0	0
r_0992	serine O-acetyltransferase	acetyl-CoA [cytoplasm] + L-serine [cytoplasm] -> coenzyme A [cytoplasm] + O-acetyl-L-serine [cytoplasm]	(( YDL040C and YGR147C and YHR013C ) or ( YDL040C and YGR147C ))	0	0
r_0993	serine palmitotransferase	H+ [endoplasmic reticulum] + L-serine [endoplasmic reticulum] + palmitoyl-CoA [endoplasmic reticulum] -> 3-ketosphinganine [endoplasmic reticulum] + carbon dioxide [endoplasmic reticulum] + coenzyme A [endoplasmic reticulum]	(( YBR058C-A and YDR062W and YMR296C ) or ( YDR062W and YMR296C ))	0	0
r_0995	seryl-tRNA synthetase	ATP [cytoplasm] + L-serine [cytoplasm] + tRNA(Ser) [cytoplasm] -> AMP [cytoplasm] + diphosphate [cytoplasm] + Ser-tRNA(Ser) [cytoplasm]	( YDR023W or YHR011W )	0	0
r_0996	shikimate dehydrogenase	3-dehydroshikimate [cytoplasm] + H+ [cytoplasm] + NADPH [cytoplasm] -> NADP(+) [cytoplasm] + shikimate [cytoplasm]	YDR127W	0	0
r_0997	shikimate kinase	ATP [cytoplasm] + shikimate [cytoplasm] -> 3-phosphoshikimic acid [cytoplasm] + ADP [cytoplasm] + H+ [cytoplasm]	YDR127W	0	0
r_0998	sirohydrochlorin dehydrogenase	NAD [cytoplasm] + precorrin-2 [cytoplasm] -> 2 H+ [cytoplasm] + NADH [cytoplasm] + sirohydrochlorin [cytoplasm]	YBR213W	0	0
r_0999	sirohydrochlorin ferrochetalase	iron(2+) [cytoplasm] + sirohydrochlorin [cytoplasm] -> 2 H+ [cytoplasm] + siroheme [cytoplasm]	YBR213W	0	0
r_1000	fumarate reductase (FMN)	FMNH2 [cytoplasm] + fumarate [cytoplasm] <=> FMN [cytoplasm] + H+ [cytoplasm] + succinate [cytoplasm]	YEL047C	0	0
r_1001	spermidine synthase	putrescine [cytoplasm] + S-adenosylmethioninamine [cytoplasm] -> 5''-S-methyl-5''-thioadenosine [cytoplasm] + H+ [cytoplasm] + spermidine [cytoplasm]	YPR069C	0	0
r_1002	spermine synthase	S-adenosylmethioninamine [cytoplasm] + spermidine [cytoplasm] -> 5''-S-methyl-5''-thioadenosine [cytoplasm] + H+ [cytoplasm] + spermine [cytoplasm]	YLR146C	0	0
r_1003	sphinganine phosphate lyase	sphinganine 1-phosphate [endoplasmic reticulum] -> hexadecanal [endoplasmic reticulum] + O-phosphoethanolamine [endoplasmic reticulum]	YDR294C	0	0
r_1004	sphingoid base-phosphate phosphatase (phytosphingosine 1-phosphate)	H2O [endoplasmic reticulum] + phytosphingosine 1-phosphate [endoplasmic reticulum] -> phosphate [endoplasmic reticulum] + phytosphingosine [endoplasmic reticulum]	( YJL134W or YKR053C )	0	0
r_1005	sphingoid base-phosphate phosphatase (sphinganine 1-phosphatase)	H2O [endoplasmic reticulum] + sphinganine 1-phosphate [endoplasmic reticulum] -> phosphate [endoplasmic reticulum] + sphinganine [endoplasmic reticulum]	( YJL134W or YKR053C )	0	0
r_1006	sphingolipid long chain base kinase (phytosphingosine)	ATP [endoplasmic reticulum] + phytosphingosine [endoplasmic reticulum] -> ADP [endoplasmic reticulum] + H+ [endoplasmic reticulum] + phytosphingosine 1-phosphate [endoplasmic reticulum]	( YLR260W or YOR171C )	0	0
r_1007	sphingolipid long chain base kinase (sphinganine)	ATP [endoplasmic reticulum] + sphinganine [endoplasmic reticulum] -> ADP [endoplasmic reticulum] + H+ [endoplasmic reticulum] + sphinganine 1-phosphate [endoplasmic reticulum]	( YLR260W or YOR171C )	0	0
r_1008	spontaneous cis-aconitate(3-) to trans-aconitate	cis-aconitate [mitochondrion] <=> trans-aconitate [mitochondrion]		0	0
r_1009	spontaneous cis-aconitate(3-) to trans-aconitate	cis-aconitate [cytoplasm] <=> trans-aconitate [cytoplasm]		0	0
r_1010	squalene epoxidase (NAD)	H+ [endoplasmic reticulum] + NADH [endoplasmic reticulum] + oxygen [endoplasmic reticulum] + squalene [endoplasmic reticulum] -> (S)-2,3-epoxysqualene [endoplasmic reticulum] + H2O [endoplasmic reticulum] + NAD [endoplasmic reticulum]	YGR175C	0	0
r_1011	squalene epoxidase (NADP)	H+ [endoplasmic reticulum] + NADPH [endoplasmic reticulum] + oxygen [endoplasmic reticulum] + squalene [endoplasmic reticulum] -> (S)-2,3-epoxysqualene [endoplasmic reticulum] + H2O [endoplasmic reticulum] + NADP(+) [endoplasmic reticulum]	YGR175C	0	0
r_1012	squalene synthase	2 farnesyl diphosphate [cytoplasm] + H+ [cytoplasm] + NADPH [cytoplasm] -> 2 diphosphate [cytoplasm] + NADP(+) [cytoplasm] + squalene [cytoplasm]	YHR190W	0	0
r_1021	succinate dehydrogenase (ubiquinone-6)	succinate [mitochondrion] + ubiquinone-6 [mitochondrion] <=> fumarate [mitochondrion] + ubiquinol-6 [mitochondrion]	(( YDR178W and YJL045W and YKL141W and YLL041C ) or ( YDR178W and YKL141W and YKL148C and YLL041C ) or ( YLR164W and YJL045W and YKL141W and YLL041C ))	0	0
r_1022	succinate-CoA ligase (ADP-forming)	ADP [mitochondrion] + phosphate [mitochondrion] + succinyl-CoA [mitochondrion] -> ATP [mitochondrion] + coenzyme A [mitochondrion] + succinate [mitochondrion]	( YGR244C and YOR142W )	0	0
r_1023	succinate-semialdehyde dehydrogenase (NADP)	H2O [cytoplasm] + NADP(+) [cytoplasm] + succinic semialdehyde [cytoplasm] -> 2 H+ [cytoplasm] + NADPH [cytoplasm] + succinate [cytoplasm]	YBR006W	0	0
r_1024	sucrose hydrolyzing enxyme	H2O [extracellular] + sucrose [extracellular] -> D-fructose [extracellular] + D-glucose [extracellular]	YIL162W	0	0
r_1025	sulfate adenylyltransferase	ATP [cytoplasm] + H+ [cytoplasm] + sulphate [cytoplasm] -> 5''-adenylyl sulfate [cytoplasm] + diphosphate [cytoplasm]	YJR010W	0	0
r_1026	sulfate adenylyltransferase (ADP)	ADP [cytoplasm] + H+ [cytoplasm] + sulphate [cytoplasm] -> 5''-adenylyl sulfate [cytoplasm] + phosphate [cytoplasm]	YCL050C	0	0
r_1027	sulfite reductase (NADPH2)	4 H+ [cytoplasm] + 3 NADPH [cytoplasm] + sulphite [cytoplasm] -> 3 H2O [cytoplasm] + hydrogen sulfide [cytoplasm] + 3 NADP(+) [cytoplasm]	( YFR030W and YJR137C )	0	0
r_1029	taurine dioxygenase	2-oxoglutarate [cytoplasm] + oxygen [cytoplasm] + taurine [cytoplasm] -> aminoacetaldehyde [cytoplasm] + carbon dioxide [cytoplasm] + H+ [cytoplasm] + succinate [cytoplasm] + sulphite [cytoplasm]	YLL057C	0	0
r_1030	tetrahydrofolate aminomethyltransferase	5,10-methenyl-THF [mitochondrion] + H2O [mitochondrion] -> 5-formyltetrahydrofolic acid [mitochondrion] + H+ [mitochondrion]	( YAL044C and YDR019C and YFL018C and YMR189W )	0	0
r_1031	tetrahydrofolate:L-glutamate gamma-ligase (ADP-forming)	ATP [cytoplasm] + L-glutamate [cytoplasm] + THF [cytoplasm] <=> 5,6,7,8-tetrahydrofolyl-L-glutamic acid [cytoplasm] + ADP [cytoplasm] + H+ [cytoplasm] + phosphate [cytoplasm]	( YKL132C or YOR241W )	0	0
r_1032	thiamin diphosphatase	2 H2O [extracellular] + TDP [extracellular] -> H+ [extracellular] + 2 phosphate [extracellular] + thiamine [extracellular]	YBR092C	0	0
r_1033	thiamin phosphatase	H2O [extracellular] + TMP [extracellular] -> phosphate [extracellular] + thiamine [extracellular]	YBR092C	0	0
r_1034	thiamine diphosphokinase	ATP [cytoplasm] + thiamine [cytoplasm] -> AMP [cytoplasm] + H+ [cytoplasm] + TDP [cytoplasm]	YOR143C	0	0
r_1035	thiamine-diphosphate kinase	ATP [cytoplasm] + TDP [cytoplasm] -> ADP [cytoplasm] + thiamine(1+) triphosphate(4-) [cytoplasm]	YOR143C	0	0
r_1036	thiamine-phosphate diphosphorylase	4-amino-2-methyl-5-diphosphomethylpyrimidine [cytoplasm] + 4-methyl-5-(2-phosphonooxyethyl)thiazole [cytoplasm] + H+ [cytoplasm] -> diphosphate [cytoplasm] + TMP [cytoplasm]	YPL214C	0	0
r_1037	thioredoxin	H+ [nucleus] + hydrogen peroxide [nucleus] + TRX1 [nucleus] -> 2 H2O [nucleus] + TRX1 disulphide [nucleus]	(( YGR209C and YIL010W ) or ( YIL010W and YLR043C ))	0	0
r_1038	thioredoxin reductase (NADPH)	NADPH [cytoplasm] + TRX1 disulphide [cytoplasm] -> NADP(+) [cytoplasm] + TRX1 [cytoplasm]	(( YDR353W and YGR209C ) or ( YDR353W and YLR043C ) or YDR353W )	0	0
r_1039	thioredoxin reductase (NADPH)	NADPH [mitochondrion] + TRX1 disulphide [mitochondrion] -> NADP(+) [mitochondrion] + TRX1 [mitochondrion]	(( YCR083W and YHR106W ) or ( YCR083W and YPL091W ))	0	0
r_1040	threonine aldolase	L-threonine [cytoplasm] -> acetaldehyde [cytoplasm] + L-glycine [cytoplasm]	YEL046C	0	0
r_1041	threonine synthase	H2O [cytoplasm] + O-phospho-L-homoserine [cytoplasm] -> L-threonine [cytoplasm] + phosphate [cytoplasm]	YCR053W	0	0
r_1042	threonyl-tRNA synthetase	ATP [cytoplasm] + L-threonine [cytoplasm] + tRNA(Thr) [cytoplasm] -> AMP [cytoplasm] + diphosphate [cytoplasm] + Thr-tRNA(Thr) [cytoplasm]	YIL078W	0	0
r_1043	threonyl-tRNA synthetase	ATP [mitochondrion] + L-threonine [mitochondrion] + tRNA(Thr) [mitochondrion] -> AMP [mitochondrion] + diphosphate [mitochondrion] + Thr-tRNA(Thr) [mitochondrion]	YKL194C	0	0
r_1045	thymidylate synthase	5,10-methylenetetrahydrofolate [cytoplasm] + dUMP [cytoplasm] -> dihydrofolic acid [cytoplasm] + dTMP [cytoplasm]	YOR074C	0	0
r_1046	trans-aconitate 3-methyltransferase	S-adenosyl-L-methionine [cytoplasm] + trans-aconitate [cytoplasm] -> (2E)-3-(methoxycarbonyl)pent-2-enedioic acid [cytoplasm] + S-adenosyl-L-homocysteine [cytoplasm]	YER175C	0	0
r_1047	trans-pentaprenyltranstransferase	isopentenyl diphosphate [mitochondrion] + pentaprenyl diphosphate [mitochondrion] -> diphosphate [mitochondrion] + hexaprenyl diphosphate [mitochondrion]	YBR003W	0	0
r_1048	transaldolase	glyceraldehyde 3-phosphate [cytoplasm] + sedoheptulose 7-phosphate [cytoplasm] <=> D-erythrose 4-phosphate [cytoplasm] + D-fructose 6-phosphate [cytoplasm]	( YGR043C or YLR354C )	0	0
r_1051	trehalose-phosphatase	alpha,alpha-trehalose 6-phosphate [cytoplasm] + H2O [cytoplasm] -> phosphate [cytoplasm] + trehalose [cytoplasm]	(( YBR126C and YDR074W and YML100W ) or ( YBR126C and YDR074W and YMR261C ))	0	0
r_1055	tryptophan synthase (indoleglycerol phosphate)	1-C-(indol-3-yl)glycerol 3-phosphate [cytoplasm] + L-serine [cytoplasm] -> glyceraldehyde 3-phosphate [cytoplasm] + H2O [cytoplasm] + L-tryptophan [cytoplasm]	YGL026C	0	0
r_1056	tryptophan transaminase	2-oxoglutarate [cytoplasm] + L-tryptophan [cytoplasm] -> indole-3-pyruvate [cytoplasm] + L-glutamate [cytoplasm]	YGL202W	0	0
r_1057	tryptophanyl-tRNA synthetase	ATP [cytoplasm] + L-tryptophan [cytoplasm] + tRNA(Trp) [cytoplasm] -> AMP [cytoplasm] + diphosphate [cytoplasm] + Trp-tRNA(Trp) [cytoplasm]	YOL097C	0	0
r_1058	tryptophanyl-tRNA synthetase	ATP [mitochondrion] + L-tryptophan [mitochondrion] + tRNA(Trp) [mitochondrion] -> AMP [mitochondrion] + diphosphate [mitochondrion] + Trp-tRNA(Trp) [mitochondrion]	YDR268W	0	0
r_1063	tyrosine transaminase	3-(4-hydroxyphenyl)pyruvate [cytoplasm] + L-glutamate [cytoplasm] <=> 2-oxoglutarate [cytoplasm] + L-tyrosine [cytoplasm]	YGL202W	0	0
r_1065	tyrosine transaminase	3-(4-hydroxyphenyl)pyruvate [peroxisome] + L-glutamate [peroxisome] -> 2-oxoglutarate [peroxisome] + L-tyrosine [peroxisome]	YLR027C	0	0
r_1066	tyrosyl-tRNA synthetase	ATP [cytoplasm] + L-tyrosine [cytoplasm] + tRNA(Tyr) [cytoplasm] -> AMP [cytoplasm] + diphosphate [cytoplasm] + Tyr-tRNA(Tyr) [cytoplasm]	YGR185C	0	0
r_1067	tyrosyl-tRNA synthetase	ATP [mitochondrion] + L-tyrosine [mitochondrion] + tRNA(Tyr) [mitochondrion] -> AMP [mitochondrion] + diphosphate [mitochondrion] + Tyr-tRNA(Tyr) [mitochondrion]	YPL097W	0	0
r_1068	UDP-glucose:ergosterol glucosyltransferase	ergosterol [cytoplasm] + UDP-D-glucose [cytoplasm] -> ergosterol 3-beta-D-glucoside [cytoplasm] + H+ [cytoplasm] + UDP [cytoplasm]	YLR189C	0	0
r_1069	UDP-N-acetylglucosamine diphosphorylase	H+ [cytoplasm] + N-acetyl-alpha-D-glucosamine 1-phosphate [cytoplasm] + UTP [cytoplasm] <=> diphosphate [cytoplasm] + UDP-N-acetyl-alpha-D-glucosamine [cytoplasm]	YDL103C	0	0
r_1070	UDPglucose 4-epimerase	UDP-D-glucose [cytoplasm] <=> UDP-D-galactose [cytoplasm]	YBR019C	0	0
r_1071	UDPglucose--hexose-1-phosphate uridylyltransferase	alpha-D-galactose 1-phosphate [cytoplasm] + UDP-D-glucose [cytoplasm] <=> D-glucose 1-phosphate [cytoplasm] + UDP-D-galactose [cytoplasm]	YBR018C	0	0
r_1072	UMP kinase	ATP [cytoplasm] + UMP [cytoplasm] -> ADP [cytoplasm] + UDP [cytoplasm]	YKL024C	0	0
r_1073	UMP kinase	ATP [nucleus] + UMP [nucleus] -> ADP [nucleus] + UDP [nucleus]	YKL024C	0	0
r_1074	uracil phosphoribosyltransferase	PRPP [cytoplasm] + uracil [cytoplasm] -> diphosphate [cytoplasm] + UMP [cytoplasm]	YHR128W	0	0
r_1075	urea carboxylase	ATP [cytoplasm] + bicarbonate [cytoplasm] + urea [cytoplasm] -> ADP [cytoplasm] + H+ [cytoplasm] + phosphate [cytoplasm] + urea-1-carboxylic acid [cytoplasm]	YBR208C	0	0
r_1076	ureidoglycolate hydrolase	2 H+ [cytoplasm] + H2O [cytoplasm] + ureidoglycolic acid [cytoplasm] -> 2 ammonium [cytoplasm] + carbon dioxide [cytoplasm] + glyoxylate [cytoplasm]	YIR032C	0	0
r_1077	uridine kinase (ATP:uridine)	ATP [cytoplasm] + uridine [cytoplasm] -> ADP [cytoplasm] + H+ [cytoplasm] + UMP [cytoplasm]	( YDR020C or YNR012W )	0	0
r_1078	uridine kinase (GTP:uridine)	GTP [cytoplasm] + uridine [cytoplasm] -> GDP [cytoplasm] + H+ [cytoplasm] + UMP [cytoplasm]	( YDR020C or YNR012W )	0	0
r_1079	uridylate kinase (dUMP)	ATP [cytoplasm] + dUMP [cytoplasm] -> ADP [cytoplasm] + dUDP [cytoplasm]	YKL024C	0	0
r_1080	uridylate kinase (dUMP)	ATP [nucleus] + dUMP [nucleus] -> ADP [nucleus] + dUDP [nucleus]	YKL024C	0	0
r_1081	uroporphyrinogen decarboxylase (uroporphyrinogen III)	4 H+ [cytoplasm] + uroporphyrinogen III [cytoplasm] -> 4 carbon dioxide [cytoplasm] + coproporphyrinogen III [cytoplasm]	YDR047W	0	0
r_1082	uroporphyrinogen methyltransferase	2 S-adenosyl-L-methionine [cytoplasm] + uroporphyrinogen III [cytoplasm] -> H+ [cytoplasm] + precorrin-2 [cytoplasm] + 2 S-adenosyl-L-homocysteine [cytoplasm]	YKR069W	0	0
r_1083	uroporphyrinogen-III synthase	preuroporphyrinogen [cytoplasm] -> H2O [cytoplasm] + uroporphyrinogen III [cytoplasm]	YOR278W	0	0
r_1084	UTP-glucose-1-phosphate uridylyltransferase	D-glucose 1-phosphate [cytoplasm] + H+ [cytoplasm] + UTP [cytoplasm] <=> diphosphate [cytoplasm] + UDP-D-glucose [cytoplasm]	( YHL012W or YKL035W )	0	0
r_1087	valine transaminase	2-oxoglutarate [cytoplasm] + L-valine [cytoplasm] <=> 3-methyl-2-oxobutanoate [cytoplasm] + L-glutamate [cytoplasm]	YJR148W	0	0
r_1088	valine transaminase, mitochondiral	2-oxoglutarate [mitochondrion] + L-valine [mitochondrion] <=> 3-methyl-2-oxobutanoate [mitochondrion] + L-glutamate [mitochondrion]	YHR208W	0	0
r_1089	valyl-tRNA synthetase	ATP [cytoplasm] + L-valine [cytoplasm] + tRNA(Val) [cytoplasm] -> AMP [cytoplasm] + diphosphate [cytoplasm] + Val-tRNA(Val) [cytoplasm]	YGR094W	0	0
r_1090	valyl-tRNA synthetase	ATP [mitochondrion] + L-valine [mitochondrion] + tRNA(Val) [mitochondrion] -> AMP [mitochondrion] + diphosphate [mitochondrion] + Val-tRNA(Val) [mitochondrion]	YGR094W	0	0
r_1091	xanthine phosphoribosyltransferase	9H-xanthine [cytoplasm] + PRPP [cytoplasm] -> diphosphate [cytoplasm] + xanthosine-5-phosphate [cytoplasm]	YJR133W	0	0
r_1092	xylitol dehydrogenase (D-xyulose-forming)	NAD [cytoplasm] + xylitol [cytoplasm] -> D-xylulose [cytoplasm] + H+ [cytoplasm] + NADH [cytoplasm]	YLR070C	0	0
r_1093	xylose reductase	D-xylose [cytoplasm] + H+ [cytoplasm] + NADPH [cytoplasm] -> NADP(+) [cytoplasm] + xylitol [cytoplasm]	YHR104W	0	0
r_1094	xylulokinase	ATP [cytoplasm] + D-xylulose [cytoplasm] -> ADP [cytoplasm] + D-xylulose 5-phosphate [cytoplasm] + H+ [cytoplasm]	YGR194C	0	0
r_1095	yUMP synthetase	ribose-5-phosphate [cytoplasm] + uracil [cytoplasm] <=> H2O [cytoplasm] + pseudouridine 5''-phosphate [cytoplasm]	( YFL001W or YGL063W or YNL292W or YPL212C )	0	0
r_1619	5''-nucleotidase (GMP)	GMP [cytoplasm] + H2O [cytoplasm] -> guanosine [cytoplasm] + phosphate [cytoplasm]	YER037W	0	0
r_1838	homocitrate synthase	2-oxoglutarate [mitochondrion] + acetyl-CoA [mitochondrion] + H2O [mitochondrion] -> coenzyme A [mitochondrion] + H+ [mitochondrion] + homocitrate [mitochondrion]	( YDL131W or YDL182W )	0	0
r_2029	pyridoxine kinase	ATP [cytoplasm] + pyridoxine [cytoplasm] -> ADP [cytoplasm] + H+ [cytoplasm] + pyridoxine 5''-phosphate [cytoplasm]	YEL029C	0	0
r_2112	kynurenine aminotransferase	L-kynurenine [cytoplasm] + pyruvate [cytoplasm] <=> H2O [cytoplasm] + L-alanine [cytoplasm] + kynurenic acid [cytoplasm]	YJL060W	0	0
r_2113	spontaneous kynurenic acid to quinaldic acid	2 H+ [cytoplasm] + NADPH [cytoplasm] + kynurenic acid [cytoplasm] -> H2O [cytoplasm] + NADP(+) [cytoplasm] + quinaldic acid [cytoplasm]		0	0
r_2114	spontaneous 2-amino-3-carboxymuconate-6-semialdehyde to quinolinate	2-amino-3-carboxymuconate-6-semialdehyde [cytoplasm] -> H+ [cytoplasm] + H2O [cytoplasm] + quinolinate [cytoplasm]		0	0
r_2115	alcohol dehydrogenase, (acetaldehyde to ethanol)	acetaldehyde [cytoplasm] + H+ [cytoplasm] + NADH [cytoplasm] -> ethanol [cytoplasm] + NAD [cytoplasm]	( YBR145W or YOL086C )	0	0
r_2116	acetaldehyde dehydrogenase	acetaldehyde [cytoplasm] + H2O [cytoplasm] + NAD [cytoplasm] -> acetate [cytoplasm] + 2 H+ [cytoplasm] + NADH [cytoplasm]	( YMR110C or YMR170C or YER073W or YOR374W )	0	0
r_2117	phenylalanine transaminase	L-phenylalanine [cytoplasm] + pyruvate [cytoplasm] <=> keto-phenylpyruvate [cytoplasm] + L-alanine [cytoplasm]	YHR137W	0	0
r_2118	tryptophan transaminase	keto-phenylpyruvate [cytoplasm] + L-tryptophan [cytoplasm] -> indole-3-pyruvate [cytoplasm] + L-phenylalanine [cytoplasm]	YHR137W	0	0
r_2119	tyrosine transaminase	3-(4-hydroxyphenyl)pyruvate [cytoplasm] + L-alanine [cytoplasm] <=> L-tyrosine [cytoplasm] + pyruvate [cytoplasm]	YHR137W	0	0
r_2126	sedoheptulose bisphosphatase	H2O [cytoplasm] + sedoheptulose 1,7-bisphosphate [cytoplasm] -> phosphate [cytoplasm] + sedoheptulose 7-phosphate [cytoplasm]	YKR043C	0	0
r_2140	fatty-acyl-CoA synthase (n-C16:0CoA)	acetyl-CoA [cytoplasm] + 21 H+ [cytoplasm] + 7 malonyl-CoA [cytoplasm] + 14 NADPH [cytoplasm] -> 7 carbon dioxide [cytoplasm] + 7 coenzyme A [cytoplasm] + 7 H2O [cytoplasm] + 14 NADP(+) [cytoplasm] + palmitoyl-CoA [cytoplasm]	( YKL182W and YPL231W )	0	0
r_2141	fatty-acyl-CoA synthase (n-C18:0CoA)	acetyl-CoA [cytoplasm] + 24 H+ [cytoplasm] + 8 malonyl-CoA [cytoplasm] + 16 NADPH [cytoplasm] -> 8 carbon dioxide [cytoplasm] + 8 coenzyme A [cytoplasm] + 8 H2O [cytoplasm] + 16 NADP(+) [cytoplasm] + stearoyl-CoA [cytoplasm]	( YKL182W and YPL231W )	0	0
r_2142	B-ketoacyl-ACP synthase (acetoacetyl-ACP)	acetyl-ACP [mitochondrion] + carboxyacetyl-ACP [mitochondrion] + H+ [mitochondrion] -> carbon dioxide [mitochondrion] + ACP1 [mitochondrion] + acetoacetyl-ACP [mitochondrion]	( YER061C and YKL192C )	0	0
r_2143	B-ketoacyl-ACP synthase (3-oxo-hexanoyl-ACP)	carboxyacetyl-ACP [mitochondrion] + H+ [mitochondrion] + butanoyl-ACP [mitochondrion] -> carbon dioxide [mitochondrion] + ACP1 [mitochondrion] + 3-oxo-hexanoyl-ACP [mitochondrion]	( YER061C and YKL192C )	0	0
r_2144	B-ketoacyl-ACP synthase (3-oxo-octanoyl-ACP)	carboxyacetyl-ACP [mitochondrion] + H+ [mitochondrion] + hexanoyl-ACP [mitochondrion] -> carbon dioxide [mitochondrion] + ACP1 [mitochondrion] + 3-oxo-octanoyl-ACP [mitochondrion]	( YER061C and YKL192C )	0	0
r_2145	3-oxoacyl-ACP reductase (3-hydroxybutanoyl-ACP)	H+ [mitochondrion] + NADPH [mitochondrion] + acetoacetyl-ACP [mitochondrion] -> NADP(+) [mitochondrion] + 3-hydroxybutanoyl-ACP [mitochondrion]	YKL055C	0	0
r_2146	3-oxoacyl-ACP reductase (3-hydroxyhexanoyl-ACP)	H+ [mitochondrion] + NADPH [mitochondrion] + 3-oxo-hexanoyl-ACP [mitochondrion] -> NADP(+) [mitochondrion] + 3-hydroxyhexanoyl-ACP [mitochondrion]	YKL055C	0	0
r_2147	3-oxoacyl-ACP reductase (3-hydroxyoctanoyl-ACP)	H+ [mitochondrion] + NADPH [mitochondrion] + 3-oxo-octanoyl-ACP [mitochondrion] -> NADP(+) [mitochondrion] + 3-hydroxyoctanoyl-ACP [mitochondrion]	YKL055C	0	0
r_2148	3-hydroxyacyl-thioester dehydratase (trans-but-2-enoyl-ACP)	3-hydroxybutanoyl-ACP [mitochondrion] <=> H2O [mitochondrion] + trans-but-2-enoyl-ACP [mitochondrion]	YHR067W	0	0
r_2149	3-hydroxyacyl-thioester dehydratase (trans-hex-2-enoyl-ACP)	3-hydroxyhexanoyl-ACP [mitochondrion] <=> H2O [mitochondrion] + trans-hex-2-enoyl-ACP [mitochondrion]	YHR067W	0	0
r_2150	3-hydroxyacyl-thioester dehydratase (trans-oct-2-enoyl-ACP)	3-hydroxyoctanoyl-ACP [mitochondrion] <=> H2O [mitochondrion] + trans-oct-2-enoyl-ACP [mitochondrion]	YHR067W	0	0
r_2151	enoyl-ACP reductase (butanoyl-ACP)	H+ [mitochondrion] + NADPH [mitochondrion] + trans-but-2-enoyl-ACP [mitochondrion] -> NADP(+) [mitochondrion] + butanoyl-ACP [mitochondrion]	YBR026C	0	0
r_2152	enoyl-ACP reductase (hexanoyl-ACP)	H+ [mitochondrion] + NADPH [mitochondrion] + trans-hex-2-enoyl-ACP [mitochondrion] -> NADP(+) [mitochondrion] + hexanoyl-ACP [mitochondrion]	YBR026C	0	0
r_2153	enoyl-ACP reductase (octanoyl-ACP)	H+ [mitochondrion] + NADPH [mitochondrion] + trans-oct-2-enoyl-ACP [mitochondrion] -> NADP(+) [mitochondrion] + octanoyl-ACP [mitochondrion]	YBR026C	0	0
r_2154	elongase I (3-oxotetradecanoyl-CoA)	lauroyl-CoA [endoplasmic reticulum membrane] + malonyl-CoA [endoplasmic reticulum membrane] + H+ [endoplasmic reticulum membrane] -> carbon dioxide [endoplasmic reticulum membrane] + coenzyme A [endoplasmic reticulum membrane] + 3-oxotetradecanoyl-CoA [endoplasmic reticulum membrane]	YJL196C	0	0
r_2155	elongase I (3-oxopalmitoyl-CoA)	malonyl-CoA [endoplasmic reticulum membrane] + H+ [endoplasmic reticulum membrane] + myristoyl-CoA [endoplasmic reticulum membrane] -> carbon dioxide [endoplasmic reticulum membrane] + coenzyme A [endoplasmic reticulum membrane] + 3-oxopalmitoyl-CoA [endoplasmic reticulum membrane]	YJL196C	0	0
r_2156	elongase II (3-oxooctadecanoyl-CoA)	malonyl-CoA [endoplasmic reticulum membrane] + H+ [endoplasmic reticulum membrane] + palmitoyl-CoA [endoplasmic reticulum membrane] -> carbon dioxide [endoplasmic reticulum membrane] + coenzyme A [endoplasmic reticulum membrane] + 3-oxooctadecanoyl-CoA [endoplasmic reticulum membrane]	YCR034W	0	0
r_2157	elongase II or III (3-oxoicosanoyl-CoA)	malonyl-CoA [endoplasmic reticulum membrane] + H+ [endoplasmic reticulum membrane] + stearoyl-CoA [endoplasmic reticulum membrane] -> carbon dioxide [endoplasmic reticulum membrane] + coenzyme A [endoplasmic reticulum membrane] + 3-oxoicosanoyl-CoA [endoplasmic reticulum membrane]	( YCR034W or YLR372W )	0	0
r_2158	elongase II or III (3-oxodocosanoyl-CoA)	malonyl-CoA [endoplasmic reticulum membrane] + H+ [endoplasmic reticulum membrane] + icosanoyl-CoA [endoplasmic reticulum membrane] -> carbon dioxide [endoplasmic reticulum membrane] + coenzyme A [endoplasmic reticulum membrane] + 3-oxodocosanoyl-CoA [endoplasmic reticulum membrane]	( YCR034W or YLR372W )	0	0
r_2159	elongase II or III (3-oxotetracosanoyl-CoA)	malonyl-CoA [endoplasmic reticulum membrane] + H+ [endoplasmic reticulum membrane] + docosanoyl-CoA [endoplasmic reticulum membrane] -> carbon dioxide [endoplasmic reticulum membrane] + coenzyme A [endoplasmic reticulum membrane] + 3-oxotetracosanoyl-CoA [endoplasmic reticulum membrane]	( YCR034W or YLR372W )	0	0
r_2160	elongase III (3-oxohexacosanoyl-CoA)	malonyl-CoA [endoplasmic reticulum membrane] + H+ [endoplasmic reticulum membrane] + tetracosanoyl-CoA [endoplasmic reticulum membrane] -> carbon dioxide [endoplasmic reticulum membrane] + coenzyme A [endoplasmic reticulum membrane] + 3-oxohexacosanoyl-CoA [endoplasmic reticulum membrane]	YLR372W	0	0
r_2161	B-ketoacyl-CoA reductase ((S)-3-hydroxytetradecanoyl-CoA)	H+ [endoplasmic reticulum membrane] + 3-oxotetradecanoyl-CoA [endoplasmic reticulum membrane] + NADPH [endoplasmic reticulum membrane] -> NADP(+) [endoplasmic reticulum membrane] + (S)-3-hydroxytetradecanoyl-CoA [endoplasmic reticulum membrane]	YBR159W	0	0
r_2162	B-ketoacyl-CoA reductase ((S)-3-hydroxypalmitoyl-CoA)	H+ [endoplasmic reticulum membrane] + 3-oxopalmitoyl-CoA [endoplasmic reticulum membrane] + NADPH [endoplasmic reticulum membrane] -> NADP(+) [endoplasmic reticulum membrane] + (S)-3-hydroxypalmitoyl-CoA [endoplasmic reticulum membrane]	YBR159W	0	0
r_2163	B-ketoacyl-CoA reductase (3-hydroxyoctadecanoyl-CoA)	H+ [endoplasmic reticulum membrane] + 3-oxooctadecanoyl-CoA [endoplasmic reticulum membrane] + NADPH [endoplasmic reticulum membrane] -> NADP(+) [endoplasmic reticulum membrane] + 3-hydroxyoctadecanoyl-CoA [endoplasmic reticulum membrane]	YBR159W	0	0
r_2164	B-ketoacyl-CoA reductase (3-hydroxyicosanoyl-CoA)	H+ [endoplasmic reticulum membrane] + 3-oxoicosanoyl-CoA [endoplasmic reticulum membrane] + NADPH [endoplasmic reticulum membrane] -> NADP(+) [endoplasmic reticulum membrane] + 3-hydroxyicosanoyl-CoA [endoplasmic reticulum membrane]	YBR159W	0	0
r_2165	B-ketoacyl-CoA reductase (3-hydroxydocosanoyl-CoA)	H+ [endoplasmic reticulum membrane] + 3-oxodocosanoyl-CoA [endoplasmic reticulum membrane] + NADPH [endoplasmic reticulum membrane] -> NADP(+) [endoplasmic reticulum membrane] + 3-hydroxydocosanoyl-CoA [endoplasmic reticulum membrane]	YBR159W	0	0
r_2166	B-ketoacyl-CoA reductase (3-hydroxytetracosanoyl-CoA)	H+ [endoplasmic reticulum membrane] + 3-oxotetracosanoyl-CoA [endoplasmic reticulum membrane] + NADPH [endoplasmic reticulum membrane] -> NADP(+) [endoplasmic reticulum membrane] + 3-hydroxytetracosanoyl-CoA [endoplasmic reticulum membrane]	YBR159W	0	0
r_2167	B-ketoacyl-CoA reductase ((S)-3-hydroxyhexacosanoyl-CoA)	H+ [endoplasmic reticulum membrane] + 3-oxohexacosanoyl-CoA [endoplasmic reticulum membrane] + NADPH [endoplasmic reticulum membrane] -> NADP(+) [endoplasmic reticulum membrane] + (S)-3-hydroxyhexacosanoyl-CoA [endoplasmic reticulum membrane]	YBR159W	0	0
r_2168	B-hydroxyacyl-CoA dehydratase (trans-tetradec-2-enoyl-CoA)	(S)-3-hydroxytetradecanoyl-CoA [endoplasmic reticulum membrane] <=> H2O [endoplasmic reticulum membrane] + trans-tetradec-2-enoyl-CoA [endoplasmic reticulum membrane]	YJL097W	0	0
r_2169	B-hydroxyacyl-CoA dehydratase (trans-hexadec-2-enoyl-CoA)	(S)-3-hydroxypalmitoyl-CoA [endoplasmic reticulum membrane] <=> H2O [endoplasmic reticulum membrane] + trans-hexadec-2-enoyl-CoA [endoplasmic reticulum membrane]	YJL097W	0	0
r_2170	B-hydroxyacyl-CoA dehydratase (trans-octadec-2-enoyl-CoA)	3-hydroxyoctadecanoyl-CoA [endoplasmic reticulum membrane] <=> H2O [endoplasmic reticulum membrane] + trans-octadec-2-enoyl-CoA [endoplasmic reticulum membrane]	YJL097W	0	0
r_2171	B-hydroxyacyl-CoA dehydratase (trans-icos-2-enoyl-CoA)	3-hydroxyicosanoyl-CoA [endoplasmic reticulum membrane] <=> H2O [endoplasmic reticulum membrane] + trans-icos-2-enoyl-CoA [endoplasmic reticulum membrane]	YJL097W	0	0
r_2172	B-hydroxyacyl-CoA dehydratase (trans-docos-2-enoyl-CoA)	3-hydroxydocosanoyl-CoA [endoplasmic reticulum membrane] <=> H2O [endoplasmic reticulum membrane] + trans-docos-2-enoyl-CoA [endoplasmic reticulum membrane]	YJL097W	0	0
r_2173	B-hydroxyacyl-CoA dehydratase (trans-tetracos-2-enoyl-CoA)	3-hydroxytetracosanoyl-CoA [endoplasmic reticulum membrane] -> H2O [endoplasmic reticulum membrane] + trans-tetracos-2-enoyl-CoA [endoplasmic reticulum membrane]	YJL097W	0	0
r_2174	B-hydroxyacyl-CoA dehydratase (trans-hexacos-2-enoyl-CoA)	(S)-3-hydroxyhexacosanoyl-CoA [endoplasmic reticulum membrane] <=> H2O [endoplasmic reticulum membrane] + trans-hexacos-2-enoyl-CoA [endoplasmic reticulum membrane]	YJL097W	0	0
r_2175	trans-2-enoyl-CoA reductase (n-C14:0CoA)	H+ [endoplasmic reticulum membrane] + NADPH [endoplasmic reticulum membrane] + trans-tetradec-2-enoyl-CoA [endoplasmic reticulum membrane] -> myristoyl-CoA [endoplasmic reticulum membrane] + NADP(+) [endoplasmic reticulum membrane]	YDL015C	0	0
r_2176	trans-2-enoyl-CoA reductase (n-C16:0CoA)	H+ [endoplasmic reticulum membrane] + NADPH [endoplasmic reticulum membrane] + trans-hexadec-2-enoyl-CoA [endoplasmic reticulum membrane] -> palmitoyl-CoA [endoplasmic reticulum membrane] + NADP(+) [endoplasmic reticulum membrane]	YDL015C	0	0
r_2177	trans-2-enoyl-CoA reductase (n-C18:0CoA)	H+ [endoplasmic reticulum membrane] + NADPH [endoplasmic reticulum membrane] + trans-octadec-2-enoyl-CoA [endoplasmic reticulum membrane] -> stearoyl-CoA [endoplasmic reticulum membrane] + NADP(+) [endoplasmic reticulum membrane]	YDL015C	0	0
r_2178	trans-2-enoyl-CoA reductase (n-C20:0CoA)	H+ [endoplasmic reticulum membrane] + NADPH [endoplasmic reticulum membrane] + trans-icos-2-enoyl-CoA [endoplasmic reticulum membrane] -> icosanoyl-CoA [endoplasmic reticulum membrane] + NADP(+) [endoplasmic reticulum membrane]	YDL015C	0	0
r_2179	trans-2-enoyl-CoA reductase (n-C22:0CoA)	H+ [endoplasmic reticulum membrane] + NADPH [endoplasmic reticulum membrane] + trans-docos-2-enoyl-CoA [endoplasmic reticulum membrane] -> docosanoyl-CoA [endoplasmic reticulum membrane] + NADP(+) [endoplasmic reticulum membrane]	YDL015C	0	0
r_2180	trans-2-enoyl-CoA reductase (n-C24:0CoA)	H+ [endoplasmic reticulum membrane] + NADPH [endoplasmic reticulum membrane] + trans-tetracos-2-enoyl-CoA [endoplasmic reticulum membrane] -> tetracosanoyl-CoA [endoplasmic reticulum membrane] + NADP(+) [endoplasmic reticulum membrane]	YDL015C	0	0
r_2181	trans-2-enoyl-CoA reductase (n-C26:0CoA)	H+ [endoplasmic reticulum membrane] + NADPH [endoplasmic reticulum membrane] + trans-hexacos-2-enoyl-CoA [endoplasmic reticulum membrane] -> NADP(+) [endoplasmic reticulum membrane] + hexacosanoyl-CoA [endoplasmic reticulum membrane]	YDL015C	0	0
r_2182	palmitoyl-CoA desaturase (n-C16:0CoA -> n-C16:1CoA), ER membrane	H+ [endoplasmic reticulum membrane] + palmitoyl-CoA [endoplasmic reticulum membrane] + oxygen [endoplasmic reticulum membrane] + NADH [endoplasmic reticulum membrane] -> 2 H2O [endoplasmic reticulum membrane] + palmitoleoyl-CoA(4-) [endoplasmic reticulum membrane] + NAD [endoplasmic reticulum membrane]	YGL055W	0	0
r_2183	stearoyl-CoA desaturase (n-C18:0CoA -> n-C18:1CoA), ER membrane	H+ [endoplasmic reticulum membrane] + stearoyl-CoA [endoplasmic reticulum membrane] + oxygen [endoplasmic reticulum membrane] + NADH [endoplasmic reticulum membrane] -> 2 H2O [endoplasmic reticulum membrane] + NAD [endoplasmic reticulum membrane] + oleoyl-CoA [endoplasmic reticulum membrane]	YGL055W	0	0
r_2194	fatty-acid--CoA ligase (dodecanoate), ER membrane	coenzyme A [endoplasmic reticulum membrane] + ATP [endoplasmic reticulum membrane] + laurate [endoplasmic reticulum membrane] <=> lauroyl-CoA [endoplasmic reticulum membrane] + AMP [endoplasmic reticulum membrane] + diphosphate [endoplasmic reticulum membrane]	YOR317W	0	0
r_2195	fatty-acid--CoA ligase (tetradecanoate), ER membrane	coenzyme A [endoplasmic reticulum membrane] + ATP [endoplasmic reticulum membrane] + myristate [endoplasmic reticulum membrane] <=> myristoyl-CoA [endoplasmic reticulum membrane] + AMP [endoplasmic reticulum membrane] + diphosphate [endoplasmic reticulum membrane]	( YMR246W or YOR317W )	0	0
r_2196	fatty-acid--CoA ligase (hexadecanoate), ER membrane	coenzyme A [endoplasmic reticulum membrane] + ATP [endoplasmic reticulum membrane] + palmitate [endoplasmic reticulum membrane] <=> palmitoyl-CoA [endoplasmic reticulum membrane] + AMP [endoplasmic reticulum membrane] + diphosphate [endoplasmic reticulum membrane]	( YMR246W or YOR317W )	0	0
r_2197	fatty-acid--CoA ligase (hexadecenoate), ER membrane	coenzyme A [endoplasmic reticulum membrane] + ATP [endoplasmic reticulum membrane] + palmitoleate [endoplasmic reticulum membrane] <=> palmitoleoyl-CoA(4-) [endoplasmic reticulum membrane] + AMP [endoplasmic reticulum membrane] + diphosphate [endoplasmic reticulum membrane]	( YMR246W or YOR317W )	0	0
r_2198	fatty-acid--CoA ligase (octadecanoate), ER membrane	coenzyme A [endoplasmic reticulum membrane] + ATP [endoplasmic reticulum membrane] + stearate [endoplasmic reticulum membrane] <=> stearoyl-CoA [endoplasmic reticulum membrane] + AMP [endoplasmic reticulum membrane] + diphosphate [endoplasmic reticulum membrane]	( YMR246W or YOR317W )	0	0
r_2199	fatty-acid--CoA ligase (octadecenoate), ER membrane	coenzyme A [endoplasmic reticulum membrane] + ATP [endoplasmic reticulum membrane] + oleate [endoplasmic reticulum membrane] <=> oleoyl-CoA [endoplasmic reticulum membrane] + AMP [endoplasmic reticulum membrane] + diphosphate [endoplasmic reticulum membrane]	( YMR246W or YOR317W )	0	0
r_2200	fatty-acid--CoA ligase (dodecanoate), lipid particle	coenzyme A [lipid particle] + ATP [lipid particle] + laurate [lipid particle] <=> diphosphate [lipid particle] + AMP [lipid particle] + lauroyl-CoA [lipid particle]	YOR317W	0	0
r_2201	fatty-acid--CoA ligase (tetradecanoate), lipid particle	coenzyme A [lipid particle] + ATP [lipid particle] + myristate [lipid particle] <=> diphosphate [lipid particle] + AMP [lipid particle] + myristoyl-CoA [lipid particle]	( YMR246W or YOR317W )	0	0
r_2202	fatty-acid--CoA ligase (hexadecanoate), lipid particle	coenzyme A [lipid particle] + ATP [lipid particle] + palmitate [lipid particle] <=> diphosphate [lipid particle] + AMP [lipid particle] + palmitoyl-CoA [lipid particle]	( YMR246W or YOR317W )	0	0
r_2203	fatty-acid--CoA ligase (hexadecenoate), lipid particle	coenzyme A [lipid particle] + ATP [lipid particle] + palmitoleate [lipid particle] <=> diphosphate [lipid particle] + AMP [lipid particle] + palmitoleoyl-CoA(4-) [lipid particle]	( YMR246W or YOR317W )	0	0
r_2204	fatty-acid--CoA ligase (octadecanoate), lipid particle	coenzyme A [lipid particle] + ATP [lipid particle] + stearate [lipid particle] <=> diphosphate [lipid particle] + AMP [lipid particle] + stearoyl-CoA [lipid particle]	( YMR246W or YOR317W )	0	0
r_2205	fatty-acid--CoA ligase (octadecenoate), lipid particle	coenzyme A [lipid particle] + ATP [lipid particle] + oleate [lipid particle] <=> diphosphate [lipid particle] + AMP [lipid particle] + oleoyl-CoA [lipid particle]	( YMR246W or YOR317W )	0	0
r_2206	fatty-acid--CoA ligase (hexadecenoate), peroxisome	ATP [peroxisome] + coenzyme A [peroxisome] + palmitoleate [peroxisome] <=> AMP [peroxisome] + diphosphate [peroxisome] + palmitoleoyl-CoA(4-) [peroxisome]	YER015W	0	0
r_2207	fatty-acid--CoA ligase (octadecanoate), peroxisome	ATP [peroxisome] + coenzyme A [peroxisome] + stearate [peroxisome] <=> AMP [peroxisome] + diphosphate [peroxisome] + stearoyl-CoA [peroxisome]	YER015W	0	0
r_2208	fatty-acid--CoA ligase (octadecenoate), peroxisome	ATP [peroxisome] + coenzyme A [peroxisome] + oleate [peroxisome] <=> AMP [peroxisome] + diphosphate [peroxisome] + oleoyl-CoA [peroxisome]	YER015W	0	0
r_2209	fatty-acid--CoA ligase (arachidate), cell envelope	ATP [cell envelope] + coenzyme A [cell envelope] + arachidate [cell envelope] <=> AMP [cell envelope] + diphosphate [cell envelope] + icosanoyl-CoA [cell envelope]	YIL009W	0	0
r_2210	fatty-acid--CoA ligase (behenate), cell envelope	ATP [cell envelope] + coenzyme A [cell envelope] + behenate [cell envelope] <=> AMP [cell envelope] + diphosphate [cell envelope] + docosanoyl-CoA [cell envelope]	YIL009W	0	0
r_2211	fatty-acid--CoA ligase (lignoceric acid), cell envelope	ATP [cell envelope] + coenzyme A [cell envelope] + lignoceric acid [cell envelope] <=> AMP [cell envelope] + diphosphate [cell envelope] + tetracosanoyl-CoA [cell envelope]	YIL009W	0	0
r_2212	fatty-acid--CoA ligase (cerotic acid), cell envelope	ATP [cell envelope] + coenzyme A [cell envelope] + cerotic acid [cell envelope] <=> AMP [cell envelope] + diphosphate [cell envelope] + hexacosanoyl-CoA [cell envelope]	YIL009W	0	0
r_2213	fatty-acid--CoA ligase (behenate), ER membrane	coenzyme A [endoplasmic reticulum membrane] + ATP [endoplasmic reticulum membrane] + behenate [endoplasmic reticulum membrane] <=> docosanoyl-CoA [endoplasmic reticulum membrane] + AMP [endoplasmic reticulum membrane] + diphosphate [endoplasmic reticulum membrane]	YBR041W	0	0
r_2214	fatty-acid--CoA ligase (lignoceric acid), ER membrane	coenzyme A [endoplasmic reticulum membrane] + ATP [endoplasmic reticulum membrane] + lignoceric acid [endoplasmic reticulum membrane] <=> tetracosanoyl-CoA [endoplasmic reticulum membrane] + AMP [endoplasmic reticulum membrane] + diphosphate [endoplasmic reticulum membrane]	YBR041W	0	0
r_2215	fatty-acid--CoA ligase (cerotic acid), ER membrane	coenzyme A [endoplasmic reticulum membrane] + ATP [endoplasmic reticulum membrane] + cerotic acid [endoplasmic reticulum membrane] <=> hexacosanoyl-CoA [endoplasmic reticulum membrane] + AMP [endoplasmic reticulum membrane] + diphosphate [endoplasmic reticulum membrane]	YBR041W	0	0
r_2216	fatty-acid--CoA ligase (behenate), lipid particle	coenzyme A [lipid particle] + ATP [lipid particle] + behenate [lipid particle] <=> diphosphate [lipid particle] + AMP [lipid particle] + docosanoyl-CoA [lipid particle]	YBR041W	0	0
r_2217	fatty-acid--CoA ligase (lignoceric acid), lipid particle	coenzyme A [lipid particle] + ATP [lipid particle] + lignoceric acid [lipid particle] <=> diphosphate [lipid particle] + AMP [lipid particle] + tetracosanoyl-CoA [lipid particle]	YBR041W	0	0
r_2218	fatty-acid--CoA ligase (cerotic acid), lipid particle	coenzyme A [lipid particle] + ATP [lipid particle] + cerotic acid [lipid particle] <=> diphosphate [lipid particle] + AMP [lipid particle] + hexacosanoyl-CoA [lipid particle]	YBR041W	0	0
r_2232	peroxisomal acyl-CoA thioesterase (4:0)	H2O [peroxisome] + butanoyl-CoA [peroxisome] -> coenzyme A [peroxisome] + 5 H+ [peroxisome] + butyrate [peroxisome]	YJR019C	0	0
r_2233	peroxisomal acyl-CoA thioesterase (6:0)	H2O [peroxisome] + hexanoyl-CoA [peroxisome] -> coenzyme A [peroxisome] + 5 H+ [peroxisome] + hexanoate [peroxisome]	YJR019C	0	0
r_2234	peroxisomal acyl-CoA thioesterase (16:1)	H2O [peroxisome] + palmitoleoyl-CoA(4-) [peroxisome] -> coenzyme A [peroxisome] + H+ [peroxisome] + palmitoleate [peroxisome]	YJR019C	0	0
r_2235	peroxisomal acyl-CoA thioesterase (18:1)	H2O [peroxisome] + oleoyl-CoA [peroxisome] -> coenzyme A [peroxisome] + H+ [peroxisome] + oleate [peroxisome]	YJR019C	0	0
r_2236	acyl-CoA oxidase (butanoyl-CoA)	oxygen [peroxisome] + butanoyl-CoA [peroxisome] -> hydrogen peroxide [peroxisome] + but-2-enoyl-CoA [peroxisome]	YGL205W	0	0
r_2237	acyl-CoA oxidase (hexanoyl-CoA)	oxygen [peroxisome] + hexanoyl-CoA [peroxisome] -> hydrogen peroxide [peroxisome] + trans-hex-2-enoyl-CoA [peroxisome]	YGL205W	0	0
r_2238	acyl-CoA oxidase (octanoyl-CoA)	octanoyl-CoA [peroxisome] + oxygen [peroxisome] -> hydrogen peroxide [peroxisome] + trans-oct-2-enoyl-CoA [peroxisome]	YGL205W	0	0
r_2239	acyl-CoA oxidase (icosanoyl-CoA)	oxygen [peroxisome] + icosanoyl-CoA [peroxisome] -> hydrogen peroxide [peroxisome] + trans-icos-2-enoyl-CoA [peroxisome]	YGL205W	0	0
r_2240	acyl-CoA oxidase (docosanoyl-CoA)	oxygen [peroxisome] + docosanoyl-CoA [peroxisome] -> hydrogen peroxide [peroxisome] + trans-docos-2-enoyl-CoA [peroxisome]	YGL205W	0	0
r_2241	acyl-CoA oxidase (tetracosanoyl-CoA)	oxygen [peroxisome] + tetracosanoyl-CoA [peroxisome] -> hydrogen peroxide [peroxisome] + trans-tetracos-2-enoyl-CoA [peroxisome]	YGL205W	0	0
r_2242	acyl-CoA oxidase (palmitoleoyl-CoA)	4 H+ [peroxisome] + oxygen [peroxisome] + palmitoleoyl-CoA(4-) [peroxisome] -> hydrogen peroxide [peroxisome] + trans-2,cis-9-hexadecadienoyl-CoA [peroxisome]	YGL205W	0	0
r_2243	acyl-CoA oxidase (cis-tetradec-7-enoyl-CoA)	oxygen [peroxisome] + cis-tetradec-7-enoyl-CoA [peroxisome] -> hydrogen peroxide [peroxisome] + trans-2,cis-7-tetradecadienoyl-CoA [peroxisome]	YGL205W	0	0
r_2244	acyl-CoA oxidase (cis-dodec-5-enoyl-CoA)	oxygen [peroxisome] + cis-dodec-5-enoyl-CoA [peroxisome] -> hydrogen peroxide [peroxisome] + trans-2,cis-5-dodecadienoyl-CoA [peroxisome]	YGL205W	0	0
r_2245	acyl-CoA oxidase (oleoyl-CoA)	oleoyl-CoA [peroxisome] + oxygen [peroxisome] -> hydrogen peroxide [peroxisome] + trans-2,cis-9-octadecadienoyl-CoA [peroxisome]	YGL205W	0	0
r_2246	acyl-CoA oxidase (cis-hexadec-7-enoyl-CoA)	oxygen [peroxisome] + cis-hexadec-7-enoyl-CoA [peroxisome] -> hydrogen peroxide [peroxisome] + trans-2,cis-7-hexadecadienoyl-CoA [peroxisome]	YGL205W	0	0
r_2247	acyl-CoA oxidase (cis-tetradec-5-enoyl-CoA)	oxygen [peroxisome] + cis-tetradec-5-enoyl-CoA [peroxisome] -> hydrogen peroxide [peroxisome] + trans-2,cis-5-tetradecadienoyl-CoA [peroxisome]	YGL205W	0	0
r_2248	2-enoyl-CoA hydratase (3-hydroxydecanoyl-CoA)	H2O [peroxisome] + trans-dec-2-enoyl-CoA [peroxisome] -> (R)-3-hydroxydecanoyl-CoA [peroxisome]	YKR009C	0	0
r_2249	2-enoyl-CoA hydratase (3-hydroxydodecanoyl-CoA)	H2O [peroxisome] + trans-dodec-2-enoyl-CoA [peroxisome] -> (R)-3-hydroxylauroyl-CoA [peroxisome]	YKR009C	0	0
r_2250	2-enoyl-CoA hydratase (3-hydroxytetradecanoyl-CoA)	H2O [peroxisome] + trans-tetradec-2-enoyl-CoA [peroxisome] -> (S)-3-hydroxytetradecanoyl-CoA [peroxisome]	YKR009C	0	0
r_2251	2-enoyl-CoA hydratase (3-hydroxyhexadecanoyl-CoA)	H2O [peroxisome] + hexadec-2-enoyl-CoA [peroxisome] -> (S)-3-hydroxypalmitoyl-CoA [peroxisome]	YKR009C	0	0
r_2252	2-enoyl-CoA hydratase (3-hydroxyoctadecanoyl-CoA)	H2O [peroxisome] + trans-octadec-2-enoyl-CoA [peroxisome] -> 3-hydroxyoctadecanoyl-CoA [peroxisome]	YKR009C	0	0
r_2253	2-enoyl-CoA hydratase (3-hydroxyhexacosanoyl-CoA)	H2O [peroxisome] + trans-hexacos-2-enoyl-CoA [peroxisome] -> (S)-3-hydroxyhexacosanoyl-CoA [peroxisome]	YKR009C	0	0
r_2254	2-enoyl-CoA hydratase (3-hydroxybutanoyl-CoA)	H2O [peroxisome] + but-2-enoyl-CoA [peroxisome] -> 4 H+ [peroxisome] + (R)-3-hydroxybutanoyl-CoA [peroxisome]	YKR009C	0	0
r_2255	2-enoyl-CoA hydratase (3-hydroxyhexanoyl-CoA)	H2O [peroxisome] + trans-hex-2-enoyl-CoA [peroxisome] -> (R)-3-hydroxyhexanoyl-CoA [peroxisome]	YKR009C	0	0
r_2256	2-enoyl-CoA hydratase (3-hydroxyoctanoyl-CoA)	4 H+ [peroxisome] + H2O [peroxisome] + trans-oct-2-enoyl-CoA [peroxisome] -> (R)-3-hydroxyoctanoyl-CoA [peroxisome]	YKR009C	0	0
r_2257	2-enoyl-CoA hydratase (3-hydroxyicosanoyl-CoA)	H2O [peroxisome] + trans-icos-2-enoyl-CoA [peroxisome] -> (R)-3-hydroxyicosanoyl-CoA [peroxisome]	YKR009C	0	0
r_2258	2-enoyl-CoA hydratase (3-hydroxydocosanoyl-CoA)	H2O [peroxisome] + trans-docos-2-enoyl-CoA [peroxisome] -> (R)-3-hydroxydocosanoyl-CoA [peroxisome]	YKR009C	0	0
r_2259	2-enoyl-CoA hydratase (3-hydroxytetracosanoyl-CoA)	H2O [peroxisome] + trans-tetracos-2-enoyl-CoA [peroxisome] -> (R)-3-hydroxytetracosanoyl-CoA [peroxisome]	YKR009C	0	0
r_2260	2-enoyl-CoA hydratase (3-hydroxy-cis-hexadec-9-enoyl-CoA)	H2O [peroxisome] + trans-2,cis-9-hexadecadienoyl-CoA [peroxisome] -> (R)-3-hydroxy-cis-hexadec-9-enoyl-CoA [peroxisome]	YKR009C	0	0
r_2261	2-enoyl-CoA hydratase (3-hydroxy-cis-tetradec-7-enoyl-CoA)	H2O [peroxisome] + trans-2,cis-7-tetradecadienoyl-CoA [peroxisome] -> (R)-3-hydroxy-cis-tetradec-7-enoyl-CoA [peroxisome]	YKR009C	0	0
r_2262	2-enoyl-CoA hydratase (3-hydroxy-cis-dodec-5-enoyl-CoA)	H2O [peroxisome] + trans-2,cis-5-dodecadienoyl-CoA [peroxisome] -> (R)-3-hydroxy-cis-dodec-5-enoyl-CoA [peroxisome]	YKR009C	0	0
r_2263	2-enoyl-CoA hydratase (3-hydroxy-cis-octadec-9-enoyl-CoA)	4 H+ [peroxisome] + H2O [peroxisome] + trans-2,cis-9-octadecadienoyl-CoA [peroxisome] -> (R)-3-hydroxy-cis-octadec-9-enoyl-CoA [peroxisome]	YKR009C	0	0
r_2264	2-enoyl-CoA hydratase (3-hydroxy-cis-hexadec-7-enoyl-CoA)	H2O [peroxisome] + trans-2,cis-7-hexadecadienoyl-CoA [peroxisome] -> (R)-3-hydroxy-cis-hexadec-7-enoyl-CoA [peroxisome]	YKR009C	0	0
r_2265	2-enoyl-CoA hydratase (3-hydroxy-cis-tetradec-5-enoyl-CoA)	H2O [peroxisome] + trans-2,cis-5-tetradecadienoyl-CoA [peroxisome] -> (R)-3-hydroxy-cis-tetradec-5-enoyl-CoA [peroxisome]	YKR009C	0	0
r_2266	3-hydroxyacyl-CoA dehydrogenase (3-oxodecanoyl-CoA)	(R)-3-hydroxydecanoyl-CoA [peroxisome] + NAD [peroxisome] -> 3-oxodecanoyl-CoA [peroxisome] + H+ [peroxisome] + NADH [peroxisome]	YKR009C	0	0
r_2267	3-hydroxyacyl-CoA dehydrogenase (3-oxododecanoyl-CoA)	(R)-3-hydroxylauroyl-CoA [peroxisome] + NAD [peroxisome] -> 3-oxolauroyl-CoA [peroxisome] + H+ [peroxisome] + NADH [peroxisome]	YKR009C	0	0
r_2268	3-hydroxyacyl-CoA dehydrogenase (3-oxohexadecanoyl-CoA)	(S)-3-hydroxypalmitoyl-CoA [peroxisome] + NAD [peroxisome] -> 3-oxopalmitoyl-CoA [peroxisome] + H+ [peroxisome] + NADH [peroxisome]	YKR009C	0	0
r_2269	3-hydroxyacyl-CoA dehydrogenase (3-oxooctadecanoyl-CoA)	3-hydroxyoctadecanoyl-CoA [peroxisome] + NAD [peroxisome] -> 3-oxooctadecanoyl-CoA [peroxisome] + H+ [peroxisome] + NADH [peroxisome]	YKR009C	0	0
r_2270	3-hydroxyacyl-CoA dehydrogenase (3-oxohexacosanoyl-CoA)	(S)-3-hydroxyhexacosanoyl-CoA [peroxisome] + NAD [peroxisome] -> 3-oxohexacosanoyl-CoA [peroxisome] + H+ [peroxisome] + NADH [peroxisome]	YKR009C	0	0
r_2271	3-hydroxyacyl-CoA dehydrogenase (3-oxobutanoyl-CoA)	NAD [peroxisome] + (R)-3-hydroxybutanoyl-CoA [peroxisome] -> H+ [peroxisome] + NADH [peroxisome] + acetoacetyl-CoA [peroxisome]	YKR009C	0	0
r_2272	3-hydroxyacyl-CoA dehydrogenase (3-oxohexanoyl-CoA)	NAD [peroxisome] + (R)-3-hydroxyhexanoyl-CoA [peroxisome] -> H+ [peroxisome] + NADH [peroxisome] + 3-oxohexanoyl-CoA [peroxisome]	YKR009C	0	0
r_2273	3-hydroxyacyl-CoA dehydrogenase (3-oxooctanoyl-CoA)	NAD [peroxisome] + (R)-3-hydroxyoctanoyl-CoA [peroxisome] -> H+ [peroxisome] + NADH [peroxisome] + 3-oxooctanoyl-CoA [peroxisome]	YKR009C	0	0
r_2274	3-hydroxyacyl-CoA dehydrogenase (3-oxoicosanoyl-CoA)	NAD [peroxisome] + (R)-3-hydroxyicosanoyl-CoA [peroxisome] -> H+ [peroxisome] + NADH [peroxisome] + 3-oxoicosanoyl-CoA [peroxisome]	YKR009C	0	0
r_2275	3-hydroxyacyl-CoA dehydrogenase (3-oxodocosanoyl-CoA)	NAD [peroxisome] + (R)-3-hydroxydocosanoyl-CoA [peroxisome] -> H+ [peroxisome] + NADH [peroxisome] + 3-oxodocosanoyl-CoA [peroxisome]	YKR009C	0	0
r_2276	3-hydroxyacyl-CoA dehydrogenase (3-oxotetracosanoyl-CoA)	NAD [peroxisome] + (R)-3-hydroxytetracosanoyl-CoA [peroxisome] -> H+ [peroxisome] + NADH [peroxisome] + 3-oxotetracosanoyl-CoA [peroxisome]	YKR009C	0	0
r_2277	3-hydroxyacyl-CoA dehydrogenase (3-oxo-cis-hexadec-9-enoyl-CoA)	NAD [peroxisome] + (R)-3-hydroxy-cis-hexadec-9-enoyl-CoA [peroxisome] -> H+ [peroxisome] + NADH [peroxisome] + 3-oxo-cis-hexadec-9-enoyl-CoA [peroxisome]	YKR009C	0	0
r_2278	3-hydroxyacyl-CoA dehydrogenase (3-oxo-cis-tetradec-7-enoyl-CoA)	NAD [peroxisome] + (R)-3-hydroxy-cis-tetradec-7-enoyl-CoA [peroxisome] -> H+ [peroxisome] + NADH [peroxisome] + 3-oxo-cis-tetradec-7-enoyl-CoA [peroxisome]	YKR009C	0	0
r_2279	3-hydroxyacyl-CoA dehydrogenase (3-oxo-cis-dodec-5-enoyl-CoA)	NAD [peroxisome] + (R)-3-hydroxy-cis-dodec-5-enoyl-CoA [peroxisome] -> H+ [peroxisome] + NADH [peroxisome] + 3-oxo-cis-dodec-5-enoyl-CoA [peroxisome]	YKR009C	0	0
r_2280	3-hydroxyacyl-CoA dehydrogenase (3-oxo-cis-octadec-9-enoyl-CoA)	NAD [peroxisome] + (R)-3-hydroxy-cis-octadec-9-enoyl-CoA [peroxisome] -> H+ [peroxisome] + NADH [peroxisome] + 3-oxo-cis-octadec-9-enoyl-CoA [peroxisome]	YKR009C	0	0
r_2281	3-hydroxyacyl-CoA dehydrogenase (3-oxo-cis-hexadec-7-enoyl-CoA)	NAD [peroxisome] + (R)-3-hydroxy-cis-hexadec-7-enoyl-CoA [peroxisome] -> H+ [peroxisome] + NADH [peroxisome] + 3-oxo-cis-hexadec-7-enoyl-CoA [peroxisome]	YKR009C	0	0
r_2282	3-hydroxyacyl-CoA dehydrogenase (3-oxo-cis-tetradec-5-enoyl-CoA)	NAD [peroxisome] + (R)-3-hydroxy-cis-tetradec-5-enoyl-CoA [peroxisome] -> H+ [peroxisome] + NADH [peroxisome] + 3-oxo-cis-tetradec-5-enoyl-CoA [peroxisome]	YKR009C	0	0
r_2283	acetyl-CoA C-acyltransferase (acetyl-CoA)	coenzyme A [peroxisome] + acetoacetyl-CoA [peroxisome] -> 2 acetyl-CoA [peroxisome]	YIL160C	0	0
r_2284	acetyl-CoA C-acyltransferase (butanoyl-CoA)	coenzyme A [peroxisome] + 3-oxohexanoyl-CoA [peroxisome] -> acetyl-CoA [peroxisome] + butanoyl-CoA [peroxisome]	YIL160C	0	0
r_2285	acetyl-CoA C-acyltransferase (hexanoyl-CoA)	coenzyme A [peroxisome] + 3-oxooctanoyl-CoA [peroxisome] -> acetyl-CoA [peroxisome] + hexanoyl-CoA [peroxisome]	YIL160C	0	0
r_2286	acetyl-CoA C-acyltransferase (stearoyl-CoA)	coenzyme A [peroxisome] + 3-oxoicosanoyl-CoA [peroxisome] -> acetyl-CoA [peroxisome] + stearoyl-CoA [peroxisome]	YIL160C	0	0
r_2287	acetyl-CoA C-acyltransferase (icosanoyl-CoA)	coenzyme A [peroxisome] + 3-oxodocosanoyl-CoA [peroxisome] -> acetyl-CoA [peroxisome] + icosanoyl-CoA [peroxisome]	YIL160C	0	0
r_2288	acetyl-CoA C-acyltransferase (docosanoyl-CoA)	coenzyme A [peroxisome] + 3-oxotetracosanoyl-CoA [peroxisome] -> acetyl-CoA [peroxisome] + docosanoyl-CoA [peroxisome]	YIL160C	0	0
r_2289	acetyl-CoA C-acyltransferase (cis-tetradec-7-enoyl-CoA)	coenzyme A [peroxisome] + 3-oxo-cis-hexadec-9-enoyl-CoA [peroxisome] -> acetyl-CoA [peroxisome] + cis-tetradec-7-enoyl-CoA [peroxisome]	YIL160C	0	0
r_2290	acetyl-CoA C-acyltransferase (cis-dodec-5-enoyl-CoA)	coenzyme A [peroxisome] + 3-oxo-cis-tetradec-7-enoyl-CoA [peroxisome] -> acetyl-CoA [peroxisome] + cis-dodec-5-enoyl-CoA [peroxisome]	YIL160C	0	0
r_2291	acetyl-CoA C-acyltransferase (cis-dec-3-enoyl-CoA)	coenzyme A [peroxisome] + 3-oxo-cis-dodec-5-enoyl-CoA [peroxisome] -> acetyl-CoA [peroxisome] + cis-dec-3-enoyl-CoA [peroxisome]	YIL160C	0	0
r_2292	acetyl-CoA C-acyltransferase (cis-hexadec-7-enoyl-CoA)	coenzyme A [peroxisome] + 3-oxo-cis-octadec-9-enoyl-CoA [peroxisome] -> acetyl-CoA [peroxisome] + cis-hexadec-7-enoyl-CoA [peroxisome]	YIL160C	0	0
r_2293	acetyl-CoA C-acyltransferase (cis-tetradec-5-enoyl-CoA)	coenzyme A [peroxisome] + 3-oxo-cis-hexadec-7-enoyl-CoA [peroxisome] -> acetyl-CoA [peroxisome] + cis-tetradec-5-enoyl-CoA [peroxisome]	YIL160C	0	0
r_2294	acetyl-CoA C-acyltransferase (cis-dodec-3-enoyl-CoA)	coenzyme A [peroxisome] + 3-oxo-cis-tetradec-5-enoyl-CoA [peroxisome] -> acetyl-CoA [peroxisome] + cis-dodec-3-enoyl-CoA [peroxisome]	YIL160C	0	0
r_2295	delta3,delta2-enoyl-CoA isomerase (cis-dec-3-enoyl-CoA)	cis-dec-3-enoyl-CoA [peroxisome] -> 4 H+ [peroxisome] + trans-dec-2-enoyl-CoA [peroxisome]	YLR284C	0	0
r_2296	delta3,delta2-enoyl-CoA isomerase (trans-2,cis-5-dodecadienoyl-CoA)	trans-2,cis-5-dodecadienoyl-CoA [peroxisome] -> trans-3,cis-5-dodecadienoyl-CoA [peroxisome]	YLR284C	0	0
r_2297	delta3,delta2-enoyl-CoA isomerase (trans-dodec-3-enoyl-CoA)	trans-dodec-3-enoyl-CoA [peroxisome] -> 4 H+ [peroxisome] + trans-dodec-2-enoyl-CoA [peroxisome]	YLR284C	0	0
r_2298	delta3,delta2-enoyl-CoA isomerase (cis-dodec-3-enoyl-CoA)	cis-dodec-3-enoyl-CoA [peroxisome] -> 4 H+ [peroxisome] + trans-dodec-2-enoyl-CoA [peroxisome]	YLR284C	0	0
r_2299	delta3,delta2-enoyl-CoA isomerase (trans-2,cis-5-tetradecadienoyl-CoA)	trans-2,cis-5-tetradecadienoyl-CoA [peroxisome] -> trans-3,cis-5-tetradecadienoyl-CoA [peroxisome]	YLR284C	0	0
r_2300	delta3,delta2-enoyl-CoA isomerase (trans-tetradec-3-enoyl-CoA)	trans-tetradec-3-enoyl-CoA [peroxisome] -> 4 H+ [peroxisome] + trans-tetradec-2-enoyl-CoA [peroxisome]	YLR284C	0	0
r_2301	delta(3,5)-delta(2,4)-dienoyl-CoA isomerase (trans-3,cis-5-dodecadienoyl-CoA)	trans-3,cis-5-dodecadienoyl-CoA [peroxisome] -> trans-2,trans-4-dodecadienoyl-CoA [peroxisome]	YOR180C	0	0
r_2302	delta(3,5)-delta(2,4)-dienoyl-CoA isomerase (trans-3,cis-5-tetradecadienoyl-CoA)	trans-3,cis-5-tetradecadienoyl-CoA [peroxisome] -> trans-2,trans-4-tetradecadienoyl-CoA [peroxisome]	YOR180C	0	0
r_2303	2,4-dienoyl-CoA reductase (trans-2,trans-4-dodecadienoyl-CoA)	H+ [peroxisome] + NADPH [peroxisome] + trans-2,trans-4-dodecadienoyl-CoA [peroxisome] -> NADP(+) [peroxisome] + trans-dodec-3-enoyl-CoA [peroxisome]	YNL202W	0	0
r_2304	2,4-dienoyl-CoA reductase (trans-2,trans-4-tetradecadienoyl-CoA)	H+ [peroxisome] + NADPH [peroxisome] + trans-2,trans-4-tetradecadienoyl-CoA [peroxisome] -> NADP(+) [peroxisome] + trans-tetradec-3-enoyl-CoA [peroxisome]	YNL202W	0	0
r_2305	cis-aconitate(3-) to isocitrate	cis-aconitate [cytoplasm] + H2O [cytoplasm] <=> isocitrate [cytoplasm]	YLR304C	0	0
r_2308	glycerol-3-phosphate acyltransferase (16:0), ER membrane	2 H+ [endoplasmic reticulum membrane] + palmitoyl-CoA [endoplasmic reticulum membrane] + glycerol 3-phosphate [endoplasmic reticulum membrane] -> coenzyme A [endoplasmic reticulum membrane] + 1-acyl-sn-glycerol 3-phosphate (16:0) [endoplasmic reticulum membrane]	( YBL011W or YKR067W )	0	0
r_2309	glycerol-3-phosphate acyltransferase (16:1), ER membrane	2 H+ [endoplasmic reticulum membrane] + palmitoleoyl-CoA(4-) [endoplasmic reticulum membrane] + glycerol 3-phosphate [endoplasmic reticulum membrane] -> coenzyme A [endoplasmic reticulum membrane] + 1-acyl-sn-glycerol 3-phosphate (16:1) [endoplasmic reticulum membrane]	( YBL011W or YKR067W )	0	0
r_2310	glycerol-3-phosphate acyltransferase (18:0), ER membrane	2 H+ [endoplasmic reticulum membrane] + stearoyl-CoA [endoplasmic reticulum membrane] + glycerol 3-phosphate [endoplasmic reticulum membrane] -> coenzyme A [endoplasmic reticulum membrane] + 1-acyl-sn-glycerol 3-phosphate (18:0) [endoplasmic reticulum membrane]	YKR067W	0	0
r_2311	glycerol-3-phosphate acyltransferase (18:1), ER membrane	2 H+ [endoplasmic reticulum membrane] + oleoyl-CoA [endoplasmic reticulum membrane] + glycerol 3-phosphate [endoplasmic reticulum membrane] -> coenzyme A [endoplasmic reticulum membrane] + 1-acyl-sn-glycerol 3-phosphate (18:1) [endoplasmic reticulum membrane]	YKR067W	0	0
r_2312	dihydroxyacetone phosphate acyltransferase (16:0), ER membrane	2 H+ [endoplasmic reticulum membrane] + palmitoyl-CoA [endoplasmic reticulum membrane] + dihydroxyacetone phosphate [endoplasmic reticulum membrane] -> coenzyme A [endoplasmic reticulum membrane] + acylglycerone phosphate (16:0) [endoplasmic reticulum membrane]	( YBL011W or YKR067W )	0	0
r_2313	dihydroxyacetone phosphate acyltransferase (16:1), ER membrane	2 H+ [endoplasmic reticulum membrane] + palmitoleoyl-CoA(4-) [endoplasmic reticulum membrane] + dihydroxyacetone phosphate [endoplasmic reticulum membrane] -> coenzyme A [endoplasmic reticulum membrane] + acylglycerone phosphate (16:1) [endoplasmic reticulum membrane]	( YBL011W or YKR067W )	0	0
r_2314	dihydroxyacetone phosphate acyltransferase (18:0), ER membrane	2 H+ [endoplasmic reticulum membrane] + stearoyl-CoA [endoplasmic reticulum membrane] + dihydroxyacetone phosphate [endoplasmic reticulum membrane] -> coenzyme A [endoplasmic reticulum membrane] + acylglycerone phosphate (18:0) [endoplasmic reticulum membrane]	YKR067W	0	0
r_2315	dihydroxyacetone phosphate acyltransferase (18:1), ER membrane	2 H+ [endoplasmic reticulum membrane] + oleoyl-CoA [endoplasmic reticulum membrane] + dihydroxyacetone phosphate [endoplasmic reticulum membrane] -> coenzyme A [endoplasmic reticulum membrane] + acylglycerone phosphate (18:1) [endoplasmic reticulum membrane]	YKR067W	0	0
r_2316	glycerol-3-phosphate acyltransferase (16:0), lipid particle	glycerol 3-phosphate [lipid particle] + 2 H+ [endoplasmic reticulum membrane] + palmitoyl-CoA [lipid particle] -> coenzyme A [lipid particle] + 1-acyl-sn-glycerol 3-phosphate (16:0) [lipid particle]	YKR067W	0	0
r_2317	glycerol-3-phosphate acyltransferase (16:1), lipid particle	glycerol 3-phosphate [lipid particle] + 2 H+ [endoplasmic reticulum membrane] + palmitoleoyl-CoA(4-) [lipid particle] -> coenzyme A [lipid particle] + 1-acyl-sn-glycerol 3-phosphate (16:1) [lipid particle]	YKR067W	0	0
r_2318	glycerol-3-phosphate acyltransferase (18:0), lipid particle	glycerol 3-phosphate [lipid particle] + 2 H+ [endoplasmic reticulum membrane] + stearoyl-CoA [lipid particle] -> coenzyme A [lipid particle] + 1-acyl-sn-glycerol 3-phosphate (18:0) [lipid particle]	YKR067W	0	0
r_2319	glycerol-3-phosphate acyltransferase (18:1), lipid particle	glycerol 3-phosphate [lipid particle] + 2 H+ [endoplasmic reticulum membrane] + oleoyl-CoA [lipid particle] -> coenzyme A [lipid particle] + 1-acyl-sn-glycerol 3-phosphate (18:1) [lipid particle]	YKR067W	0	0
r_2320	dihydroxyacetone phosphate acyltransferase (16:0), lipid particle	dihydroxyacetone phosphate [lipid particle] + 2 H+ [lipid particle] + palmitoyl-CoA [lipid particle] -> coenzyme A [lipid particle] + acylglycerone phosphate (16:0) [lipid particle]	YKR067W	0	0
r_2321	dihydroxyacetone phosphate acyltransferase (16:1), lipid particle	dihydroxyacetone phosphate [lipid particle] + 2 H+ [lipid particle] + palmitoleoyl-CoA(4-) [lipid particle] -> coenzyme A [lipid particle] + acylglycerone phosphate (16:1) [lipid particle]	YKR067W	0	0
r_2322	dihydroxyacetone phosphate acyltransferase (18:0), lipid particle	dihydroxyacetone phosphate [lipid particle] + 2 H+ [lipid particle] + stearoyl-CoA [lipid particle] -> coenzyme A [lipid particle] + acylglycerone phosphate (18:0) [lipid particle]	YKR067W	0	0
r_2323	dihydroxyacetone phosphate acyltransferase (18:1), lipid particle	dihydroxyacetone phosphate [lipid particle] + 2 H+ [lipid particle] + oleoyl-CoA [lipid particle] -> coenzyme A [lipid particle] + acylglycerone phosphate (18:1) [lipid particle]	YKR067W	0	0
r_2324	acyl dhap reductase (16:0), ER membrane	H+ [endoplasmic reticulum membrane] + NADPH [endoplasmic reticulum membrane] + acylglycerone phosphate (16:0) [endoplasmic reticulum membrane] -> NADP(+) [endoplasmic reticulum membrane] + 1-acyl-sn-glycerol 3-phosphate (16:0) [endoplasmic reticulum membrane]	YIL124W	0	0
r_2325	acyl dhap reductase (16:1), ER membrane	H+ [endoplasmic reticulum membrane] + NADPH [endoplasmic reticulum membrane] + acylglycerone phosphate (16:1) [endoplasmic reticulum membrane] -> NADP(+) [endoplasmic reticulum membrane] + 1-acyl-sn-glycerol 3-phosphate (16:1) [endoplasmic reticulum membrane]	YIL124W	0	0
r_2326	acyl dhap reductase (18:0), ER membrane	H+ [endoplasmic reticulum membrane] + NADPH [endoplasmic reticulum membrane] + acylglycerone phosphate (18:0) [endoplasmic reticulum membrane] -> NADP(+) [endoplasmic reticulum membrane] + 1-acyl-sn-glycerol 3-phosphate (18:0) [endoplasmic reticulum membrane]	YIL124W	0	0
r_2327	acyl dhap reductase (18:1), ER membrane	H+ [endoplasmic reticulum membrane] + NADPH [endoplasmic reticulum membrane] + acylglycerone phosphate (18:1) [endoplasmic reticulum membrane] -> NADP(+) [endoplasmic reticulum membrane] + 1-acyl-sn-glycerol 3-phosphate (18:1) [endoplasmic reticulum membrane]	YIL124W	0	0
r_2328	acyl dhap reductase (16:0), lipid particle	H+ [lipid particle] + acylglycerone phosphate (16:0) [lipid particle] + NADPH [lipid particle] -> 1-acyl-sn-glycerol 3-phosphate (16:0) [lipid particle] + NADP(+) [lipid particle]	YIL124W	0	0
r_2329	acyl dhap reductase (16:1), lipid particle	H+ [lipid particle] + acylglycerone phosphate (16:1) [lipid particle] + NADPH [lipid particle] -> 1-acyl-sn-glycerol 3-phosphate (16:1) [lipid particle] + NADP(+) [lipid particle]	YIL124W	0	0
r_2330	acyl dhap reductase (18:0), lipid particle	H+ [lipid particle] + acylglycerone phosphate (18:0) [lipid particle] + NADPH [lipid particle] -> 1-acyl-sn-glycerol 3-phosphate (18:0) [lipid particle] + NADP(+) [lipid particle]	YIL124W	0	0
r_2331	acyl dhap reductase (18:1), lipid particle	H+ [lipid particle] + acylglycerone phosphate (18:1) [lipid particle] + NADPH [lipid particle] -> 1-acyl-sn-glycerol 3-phosphate (18:1) [lipid particle] + NADP(+) [lipid particle]	YIL124W	0	0
r_2332	1-acyl-sn-glycerol-3-phosphate acyltransferase (1-16:0, 2-16:1), ER membrane	palmitoleoyl-CoA(4-) [endoplasmic reticulum membrane] + 1-acyl-sn-glycerol 3-phosphate (16:0) [endoplasmic reticulum membrane] -> coenzyme A [endoplasmic reticulum membrane] + phosphatidate (1-16:0, 2-16:1) [endoplasmic reticulum membrane]	YOR175C	0	0
r_2333	1-acyl-sn-glycerol-3-phosphate acyltransferase (1-16:0, 2-18:1), ER membrane	oleoyl-CoA [endoplasmic reticulum membrane] + 1-acyl-sn-glycerol 3-phosphate (16:0) [endoplasmic reticulum membrane] -> coenzyme A [endoplasmic reticulum membrane] + phosphatidate (1-16:0, 2-18:1) [endoplasmic reticulum membrane]	( YDL052C or YOR175C )	0	0
r_2334	1-acyl-sn-glycerol-3-phosphate acyltransferase (1-16:1, 2-16:1), ER membrane	palmitoleoyl-CoA(4-) [endoplasmic reticulum membrane] + 1-acyl-sn-glycerol 3-phosphate (16:1) [endoplasmic reticulum membrane] -> coenzyme A [endoplasmic reticulum membrane] + phosphatidate (1-16:1, 2-16:1) [endoplasmic reticulum membrane]	YOR175C	0	0
r_2335	1-acyl-sn-glycerol-3-phosphate acyltransferase (1-16:1, 2-18:1), ER membrane	oleoyl-CoA [endoplasmic reticulum membrane] + 1-acyl-sn-glycerol 3-phosphate (16:1) [endoplasmic reticulum membrane] -> coenzyme A [endoplasmic reticulum membrane] + phosphatidate (1-16:1, 2-18:1) [endoplasmic reticulum membrane]	( YDL052C or YOR175C )	0	0
r_2336	1-acyl-sn-glycerol-3-phosphate acyltransferase (1-18:0, 2-16:1), ER membrane	palmitoleoyl-CoA(4-) [endoplasmic reticulum membrane] + 1-acyl-sn-glycerol 3-phosphate (18:0) [endoplasmic reticulum membrane] -> coenzyme A [endoplasmic reticulum membrane] + phosphatidate (1-18:0, 2-16:1) [endoplasmic reticulum membrane]	YOR175C	0	0
r_2337	1-acyl-sn-glycerol-3-phosphate acyltransferase (1-18:0, 2-18:1), ER membrane	oleoyl-CoA [endoplasmic reticulum membrane] + 1-acyl-sn-glycerol 3-phosphate (18:0) [endoplasmic reticulum membrane] -> coenzyme A [endoplasmic reticulum membrane] + phosphatidate (1-18:0, 2-18:1) [endoplasmic reticulum membrane]	( YDL052C or YOR175C )	0	0
r_2338	1-acyl-sn-glycerol-3-phosphate acyltransferase (1-18:1, 2-16:1), ER membrane	palmitoleoyl-CoA(4-) [endoplasmic reticulum membrane] + 1-acyl-sn-glycerol 3-phosphate (18:1) [endoplasmic reticulum membrane] -> coenzyme A [endoplasmic reticulum membrane] + phosphatidate (1-18:1, 2-16:1) [endoplasmic reticulum membrane]	YOR175C	0	0
r_2339	1-acyl-sn-glycerol-3-phosphate acyltransferase (1-18:1, 2-18:1), ER membrane	oleoyl-CoA [endoplasmic reticulum membrane] + 1-acyl-sn-glycerol 3-phosphate (18:1) [endoplasmic reticulum membrane] -> coenzyme A [endoplasmic reticulum membrane] + phosphatidate (1-18:1, 2-18:1) [endoplasmic reticulum membrane]	( YDL052C or YOR175C )	0	0
r_2340	1-acyl-sn-glycerol-3-phosphate acyltransferase (1-16:0, 2-18:1), lipid particle	oleoyl-CoA [lipid particle] + 1-acyl-sn-glycerol 3-phosphate (16:0) [lipid particle] -> coenzyme A [lipid particle] + phosphatidate (1-16:0, 2-18:1) [lipid particle]	( YDL052C or YKR089C or YOR081C )	0	0
r_2341	1-acyl-sn-glycerol-3-phosphate acyltransferase (1-16:1, 2-18:1), lipid particle	oleoyl-CoA [lipid particle] + 1-acyl-sn-glycerol 3-phosphate (16:1) [lipid particle] -> coenzyme A [lipid particle] + phosphatidate (1-16:1, 2-18:1) [lipid particle]	( YDL052C or YKR089C or YOR081C )	0	0
r_2342	1-acyl-sn-glycerol-3-phosphate acyltransferase (1-18:0, 2-18:1), lipid particle	oleoyl-CoA [lipid particle] + 1-acyl-sn-glycerol 3-phosphate (18:0) [lipid particle] -> coenzyme A [lipid particle] + phosphatidate (1-18:0, 2-18:1) [lipid particle]	( YDL052C or YKR089C or YOR081C )	0	0
r_2343	1-acyl-sn-glycerol-3-phosphate acyltransferase (1-18:1, 2-18:1), lipid particle	oleoyl-CoA [lipid particle] + 1-acyl-sn-glycerol 3-phosphate (18:1) [lipid particle] -> coenzyme A [lipid particle] + phosphatidate (1-18:1, 2-18:1) [lipid particle]	( YDL052C or YKR089C or YOR081C )	0	0
r_2344	PA phosphatase (1-16:0, 2-16:1), ER membrane	H2O [endoplasmic reticulum membrane] + phosphatidate (1-16:0, 2-16:1) [endoplasmic reticulum membrane] -> 2 H+ [endoplasmic reticulum membrane] + phosphate [endoplasmic reticulum membrane] + diglyceride (1-16:0, 2-16:1) [endoplasmic reticulum membrane]	YMR165C	0	0
r_2345	PA phosphatase (1-16:0, 2-18:1), ER membrane	H2O [endoplasmic reticulum membrane] + phosphatidate (1-16:0, 2-18:1) [endoplasmic reticulum membrane] -> 2 H+ [endoplasmic reticulum membrane] + phosphate [endoplasmic reticulum membrane] + diglyceride (1-16:0, 2-18:1) [endoplasmic reticulum membrane]	YMR165C	0	0
r_2346	PA phosphatase (1-16:1, 2-16:1), ER membrane	H2O [endoplasmic reticulum membrane] + phosphatidate (1-16:1, 2-16:1) [endoplasmic reticulum membrane] -> 2 H+ [endoplasmic reticulum membrane] + phosphate [endoplasmic reticulum membrane] + diglyceride (1-16:1, 2-16:1) [endoplasmic reticulum membrane]	YMR165C	0	0
r_2347	PA phosphatase (1-16:1, 2-18:1), ER membrane	H2O [endoplasmic reticulum membrane] + phosphatidate (1-16:1, 2-18:1) [endoplasmic reticulum membrane] -> 2 H+ [endoplasmic reticulum membrane] + phosphate [endoplasmic reticulum membrane] + diglyceride (1-16:1, 2-18:1) [endoplasmic reticulum membrane]	YMR165C	0	0
r_2348	PA phosphatase (1-18:0, 2-16:1), ER membrane	H2O [endoplasmic reticulum membrane] + phosphatidate (1-18:0, 2-16:1) [endoplasmic reticulum membrane] -> 2 H+ [endoplasmic reticulum membrane] + phosphate [endoplasmic reticulum membrane] + diglyceride (1-18:0, 2-16:1) [endoplasmic reticulum membrane]	YMR165C	0	0
r_2349	PA phosphatase (1-18:0, 2-18:1), ER membrane	H2O [endoplasmic reticulum membrane] + phosphatidate (1-18:0, 2-18:1) [endoplasmic reticulum membrane] -> 2 H+ [endoplasmic reticulum membrane] + phosphate [endoplasmic reticulum membrane] + diglyceride (1-18:0, 2-18:1) [endoplasmic reticulum membrane]	YMR165C	0	0
r_2350	PA phosphatase (1-18:1, 2-16:1), ER membrane	H2O [endoplasmic reticulum membrane] + phosphatidate (1-18:1, 2-16:1) [endoplasmic reticulum membrane] -> 2 H+ [endoplasmic reticulum membrane] + phosphate [endoplasmic reticulum membrane] + diglyceride (1-18:1, 2-16:1) [endoplasmic reticulum membrane]	YMR165C	0	0
r_2351	PA phosphatase (1-18:1, 2-18:1), ER membrane	H2O [endoplasmic reticulum membrane] + phosphatidate (1-18:1, 2-18:1) [endoplasmic reticulum membrane] -> 2 H+ [endoplasmic reticulum membrane] + phosphate [endoplasmic reticulum membrane] + diglyceride (1-18:1, 2-18:1) [endoplasmic reticulum membrane]	YMR165C	0	0
r_2352	PA phosphatase (1-16:0, 2-16:1), vacuolar membrane	phosphatidate (1-16:0, 2-16:1) [vacuolar membrane] + H2O [vacuolar membrane] -> phosphate [vacuolar membrane] + diglyceride (1-16:0, 2-16:1) [vacuolar membrane] + 2 H+ [vacuolar membrane]	YDR284C	0	0
r_2353	PA phosphatase (1-16:0, 2-18:1), vacuolar membrane	H2O [vacuolar membrane] + phosphatidate (1-16:0, 2-18:1) [vacuolar membrane] -> phosphate [vacuolar membrane] + diglyceride (1-16:0, 2-18:1) [vacuolar membrane] + 2 H+ [vacuolar membrane]	YDR284C	0	0
r_2354	PA phosphatase (1-16:1, 2-16:1), vacuolar membrane	H2O [vacuolar membrane] + phosphatidate (1-16:1, 2-16:1) [vacuolar membrane] -> phosphate [vacuolar membrane] + diglyceride (1-16:1, 2-16:1) [vacuolar membrane] + 2 H+ [vacuolar membrane]	YDR284C	0	0
r_2355	PA phosphatase (1-16:1, 2-18:1), vacuolar membrane	H2O [vacuolar membrane] + phosphatidate (1-16:1, 2-18:1) [vacuolar membrane] -> phosphate [vacuolar membrane] + diglyceride (1-16:1, 2-18:1) [vacuolar membrane] + 2 H+ [vacuolar membrane]	YDR284C	0	0
r_2356	PA phosphatase (1-18:0, 2-16:1), vacuolar membrane	H2O [vacuolar membrane] + phosphatidate (1-18:0, 2-16:1) [vacuolar membrane] -> phosphate [vacuolar membrane] + diglyceride (1-18:0, 2-16:1) [vacuolar membrane] + 2 H+ [vacuolar membrane]	YDR284C	0	0
r_2357	PA phosphatase (1-18:0, 2-18:1), vacuolar membrane	H2O [vacuolar membrane] + phosphatidate (1-18:0, 2-18:1) [vacuolar membrane] -> phosphate [vacuolar membrane] + diglyceride (1-18:0, 2-18:1) [vacuolar membrane] + 2 H+ [vacuolar membrane]	YDR284C	0	0
r_2358	PA phosphatase (1-18:1, 2-16:1), vacuolar membrane	H2O [vacuolar membrane] + phosphatidate (1-18:1, 2-16:1) [vacuolar membrane] -> phosphate [vacuolar membrane] + diglyceride (1-18:1, 2-16:1) [vacuolar membrane] + 2 H+ [vacuolar membrane]	YDR284C	0	0
r_2359	PA phosphatase (1-18:1, 2-18:1), vacuolar membrane	H2O [vacuolar membrane] + phosphatidate (1-18:1, 2-18:1) [vacuolar membrane] -> phosphate [vacuolar membrane] + diglyceride (1-18:1, 2-18:1) [vacuolar membrane] + 2 H+ [vacuolar membrane]	YDR284C	0	0
r_2360	PA phosphatase (1-16:0, 2-16:1), Golgi membrane	phosphatidate (1-16:0, 2-16:1) [Golgi membrane] + H2O [Golgi membrane] -> phosphate [Golgi membrane] + diglyceride (1-16:0, 2-16:1) [Golgi membrane] + 2 H+ [Golgi membrane]	YDR503C	0	0
r_2361	PA phosphatase (1-16:0, 2-18:1), Golgi membrane	H2O [Golgi membrane] + phosphatidate (1-16:0, 2-18:1) [Golgi membrane] -> phosphate [Golgi membrane] + diglyceride (1-16:0, 2-18:1) [Golgi membrane] + 2 H+ [Golgi membrane]	YDR503C	0	0
r_2362	PA phosphatase (1-16:1, 2-16:1), Golgi membrane	H2O [Golgi membrane] + phosphatidate (1-16:1, 2-16:1) [Golgi membrane] -> phosphate [Golgi membrane] + diglyceride (1-16:1, 2-16:1) [Golgi membrane] + 2 H+ [Golgi membrane]	YDR503C	0	0
r_2363	PA phosphatase (1-16:1, 2-18:1), Golgi membrane	H2O [Golgi membrane] + phosphatidate (1-16:1, 2-18:1) [Golgi membrane] -> phosphate [Golgi membrane] + diglyceride (1-16:1, 2-18:1) [Golgi membrane] + 2 H+ [Golgi membrane]	YDR503C	0	0
r_2364	PA phosphatase (1-18:0, 2-16:1), Golgi membrane	H2O [Golgi membrane] + phosphatidate (1-18:0, 2-16:1) [Golgi membrane] -> phosphate [Golgi membrane] + diglyceride (1-18:0, 2-16:1) [Golgi membrane] + 2 H+ [Golgi membrane]	YDR503C	0	0
r_2365	PA phosphatase (1-18:0, 2-18:1), Golgi membrane	H2O [Golgi membrane] + phosphatidate (1-18:0, 2-18:1) [Golgi membrane] -> phosphate [Golgi membrane] + diglyceride (1-18:0, 2-18:1) [Golgi membrane] + 2 H+ [Golgi membrane]	YDR503C	0	0
r_2366	PA phosphatase (1-18:1, 2-16:1), Golgi membrane	H2O [Golgi membrane] + phosphatidate (1-18:1, 2-16:1) [Golgi membrane] -> phosphate [Golgi membrane] + diglyceride (1-18:1, 2-16:1) [Golgi membrane] + 2 H+ [Golgi membrane]	YDR503C	0	0
r_2367	PA phosphatase (1-18:1, 2-18:1), Golgi membrane	H2O [Golgi membrane] + phosphatidate (1-18:1, 2-18:1) [Golgi membrane] -> phosphate [Golgi membrane] + diglyceride (1-18:1, 2-18:1) [Golgi membrane] + 2 H+ [Golgi membrane]	YDR503C	0	0
r_2368	diacylglycerol acyltransferase (1-16:0, 2-16:1, 3-16:0), ER membrane	palmitoyl-CoA [endoplasmic reticulum membrane] + diglyceride (1-16:0, 2-16:1) [endoplasmic reticulum membrane] -> coenzyme A [endoplasmic reticulum membrane] + triglyceride (1-16:0, 2-16:1, 3-16:0) [endoplasmic reticulum membrane]	( YCR048W or YNR019W or YOR245C )	0	0
r_2369	diacylglycerol acyltransferase (1-16:0, 2-18:1, 3-16:0), ER membrane	palmitoyl-CoA [endoplasmic reticulum membrane] + diglyceride (1-16:0, 2-18:1) [endoplasmic reticulum membrane] -> coenzyme A [endoplasmic reticulum membrane] + triglyceride (1-16:0, 2-18:1, 3-16:0) [endoplasmic reticulum membrane]	( YCR048W or YNR019W or YOR245C )	0	0
r_2370	diacylglycerol acyltransferase (1-16:1, 2-16:1, 3-16:0), ER membrane	palmitoyl-CoA [endoplasmic reticulum membrane] + diglyceride (1-16:1, 2-16:1) [endoplasmic reticulum membrane] -> coenzyme A [endoplasmic reticulum membrane] + triglyceride (1-16:1, 2-16:1, 3-16:0) [endoplasmic reticulum membrane]	( YCR048W or YNR019W or YOR245C )	0	0
r_2371	diacylglycerol acyltransferase (1-16:1, 2-18:1, 3-16:0), ER membrane	palmitoyl-CoA [endoplasmic reticulum membrane] + diglyceride (1-16:1, 2-18:1) [endoplasmic reticulum membrane] -> coenzyme A [endoplasmic reticulum membrane] + triglyceride (1-16:1, 2-18:1, 3-16:0) [endoplasmic reticulum membrane]	( YCR048W or YNR019W or YOR245C )	0	0
r_2372	diacylglycerol acyltransferase (1-18:0, 2-16:1, 3-16:0), ER membrane	palmitoyl-CoA [endoplasmic reticulum membrane] + diglyceride (1-18:0, 2-16:1) [endoplasmic reticulum membrane] -> coenzyme A [endoplasmic reticulum membrane] + triglyceride (1-18:0, 2-16:1, 3-16:0) [endoplasmic reticulum membrane]	( YCR048W or YNR019W or YOR245C )	0	0
r_2373	diacylglycerol acyltransferase (1-18:0, 2-18:1, 3-16:0), ER membrane	palmitoyl-CoA [endoplasmic reticulum membrane] + diglyceride (1-18:0, 2-18:1) [endoplasmic reticulum membrane] -> coenzyme A [endoplasmic reticulum membrane] + triglyceride (1-18:0, 2-18:1, 3-16:0) [endoplasmic reticulum membrane]	( YCR048W or YNR019W or YOR245C )	0	0
r_2374	diacylglycerol acyltransferase (1-18:1, 2-16:1, 3-16:0), ER membrane	palmitoyl-CoA [endoplasmic reticulum membrane] + diglyceride (1-18:1, 2-16:1) [endoplasmic reticulum membrane] -> coenzyme A [endoplasmic reticulum membrane] + triglyceride (1-18:1, 2-16:1, 3-16:0) [endoplasmic reticulum membrane]	( YCR048W or YNR019W or YOR245C )	0	0
r_2375	diacylglycerol acyltransferase (1-18:1, 2-18:1, 3-16:0), ER membrane	palmitoyl-CoA [endoplasmic reticulum membrane] + diglyceride (1-18:1, 2-18:1) [endoplasmic reticulum membrane] -> coenzyme A [endoplasmic reticulum membrane] + triglyceride (1-18:1, 2-18:1, 3-16:0) [endoplasmic reticulum membrane]	( YCR048W or YNR019W or YOR245C )	0	0
r_2376	diacylglycerol acyltransferase (1-16:0, 2-16:1, 3-16:1), ER membrane	palmitoleoyl-CoA(4-) [endoplasmic reticulum membrane] + diglyceride (1-16:0, 2-16:1) [endoplasmic reticulum membrane] -> coenzyme A [endoplasmic reticulum membrane] + triglyceride (1-16:0, 2-16:1, 3-16:1) [endoplasmic reticulum membrane]	( YCR048W or YNR019W or YOR245C )	0	0
r_2377	diacylglycerol acyltransferase (1-16:0, 2-18:1, 3-16:1), ER membrane	palmitoleoyl-CoA(4-) [endoplasmic reticulum membrane] + diglyceride (1-16:0, 2-18:1) [endoplasmic reticulum membrane] -> coenzyme A [endoplasmic reticulum membrane] + triglyceride (1-16:0, 2-18:1, 3-16:1) [endoplasmic reticulum membrane]	( YCR048W or YNR019W or YOR245C )	0	0
r_2378	diacylglycerol acyltransferase (1-16:1, 2-16:1, 3-16:1), ER membrane	palmitoleoyl-CoA(4-) [endoplasmic reticulum membrane] + diglyceride (1-16:1, 2-16:1) [endoplasmic reticulum membrane] -> coenzyme A [endoplasmic reticulum membrane] + triglyceride (1-16:1, 2-16:1, 3-16:1) [endoplasmic reticulum membrane]	( YCR048W or YNR019W or YOR245C )	0	0
r_2379	diacylglycerol acyltransferase (1-16:1, 2-18:1, 3-16:1), ER membrane	palmitoleoyl-CoA(4-) [endoplasmic reticulum membrane] + diglyceride (1-16:1, 2-18:1) [endoplasmic reticulum membrane] -> coenzyme A [endoplasmic reticulum membrane] + triglyceride (1-16:1, 2-18:1, 3-16:1) [endoplasmic reticulum membrane]	( YCR048W or YNR019W or YOR245C )	0	0
r_2380	diacylglycerol acyltransferase (1-18:0, 2-16:1, 3-16:1), ER membrane	palmitoleoyl-CoA(4-) [endoplasmic reticulum membrane] + diglyceride (1-18:0, 2-16:1) [endoplasmic reticulum membrane] -> coenzyme A [endoplasmic reticulum membrane] + triglyceride (1-18:0, 2-16:1, 3-16:1) [endoplasmic reticulum membrane]	( YCR048W or YNR019W or YOR245C )	0	0
r_2381	diacylglycerol acyltransferase (1-18:0, 2-18:1, 3-16:1), ER membrane	palmitoleoyl-CoA(4-) [endoplasmic reticulum membrane] + diglyceride (1-18:0, 2-18:1) [endoplasmic reticulum membrane] -> coenzyme A [endoplasmic reticulum membrane] + triglyceride (1-18:0, 2-18:1, 3-16:1) [endoplasmic reticulum membrane]	( YCR048W or YNR019W or YOR245C )	0	0
r_2382	diacylglycerol acyltransferase (1-18:1, 2-16:1, 3-16:1), ER membrane	palmitoleoyl-CoA(4-) [endoplasmic reticulum membrane] + diglyceride (1-18:1, 2-16:1) [endoplasmic reticulum membrane] -> coenzyme A [endoplasmic reticulum membrane] + triglyceride (1-18:1, 2-16:1, 3-16:1) [endoplasmic reticulum membrane]	( YCR048W or YNR019W or YOR245C )	0	0
r_2383	diacylglycerol acyltransferase (1-18:1, 2-18:1, 3-16:1), ER membrane	palmitoleoyl-CoA(4-) [endoplasmic reticulum membrane] + diglyceride (1-18:1, 2-18:1) [endoplasmic reticulum membrane] -> coenzyme A [endoplasmic reticulum membrane] + triglyceride (1-18:1, 2-18:1, 3-16:1) [endoplasmic reticulum membrane]	( YCR048W or YNR019W or YOR245C )	0	0
r_2384	diacylglycerol acyltransferase (1-16:0, 2-16:1, 3-18:0), ER membrane	stearoyl-CoA [endoplasmic reticulum membrane] + diglyceride (1-16:0, 2-16:1) [endoplasmic reticulum membrane] -> coenzyme A [endoplasmic reticulum membrane] + triglyceride (1-16:0, 2-16:1, 3-18:0) [endoplasmic reticulum membrane]	( YCR048W or YNR019W or YOR245C )	0	0
r_2385	diacylglycerol acyltransferase (1-16:0, 2-18:1, 3-18:0), ER membrane	stearoyl-CoA [endoplasmic reticulum membrane] + diglyceride (1-16:0, 2-18:1) [endoplasmic reticulum membrane] -> coenzyme A [endoplasmic reticulum membrane] + triglyceride (1-16:0, 2-18:1, 3-18:0) [endoplasmic reticulum membrane]	( YCR048W or YNR019W or YOR245C )	0	0
r_2386	diacylglycerol acyltransferase (1-16:1, 2-16:1, 3-18:0), ER membrane	stearoyl-CoA [endoplasmic reticulum membrane] + diglyceride (1-16:1, 2-16:1) [endoplasmic reticulum membrane] -> coenzyme A [endoplasmic reticulum membrane] + triglyceride (1-16:1, 2-16:1, 3-18:0) [endoplasmic reticulum membrane]	( YCR048W or YNR019W or YOR245C )	0	0
r_2387	diacylglycerol acyltransferase (1-16:1, 2-18:1, 3-18:0), ER membrane	stearoyl-CoA [endoplasmic reticulum membrane] + diglyceride (1-16:1, 2-18:1) [endoplasmic reticulum membrane] -> coenzyme A [endoplasmic reticulum membrane] + triglyceride (1-16:1, 2-18:1, 3-18:0) [endoplasmic reticulum membrane]	( YCR048W or YNR019W or YOR245C )	0	0
r_2388	diacylglycerol acyltransferase (1-18:0, 2-16:1, 3-18:0), ER membrane	stearoyl-CoA [endoplasmic reticulum membrane] + diglyceride (1-18:0, 2-16:1) [endoplasmic reticulum membrane] -> coenzyme A [endoplasmic reticulum membrane] + triglyceride (1-18:0, 2-16:1, 3-18:0) [endoplasmic reticulum membrane]	( YCR048W or YNR019W or YOR245C )	0	0
r_2389	diacylglycerol acyltransferase (1-18:0, 2-18:1, 3-18:0), ER membrane	stearoyl-CoA [endoplasmic reticulum membrane] + diglyceride (1-18:0, 2-18:1) [endoplasmic reticulum membrane] -> coenzyme A [endoplasmic reticulum membrane] + triglyceride (1-18:0, 2-18:1, 3-18:0) [endoplasmic reticulum membrane]	( YCR048W or YNR019W or YOR245C )	0	0
r_2390	diacylglycerol acyltransferase (1-18:1, 2-16:1, 3-18:0), ER membrane	stearoyl-CoA [endoplasmic reticulum membrane] + diglyceride (1-18:1, 2-16:1) [endoplasmic reticulum membrane] -> coenzyme A [endoplasmic reticulum membrane] + triglyceride (1-18:1, 2-16:1, 3-18:0) [endoplasmic reticulum membrane]	( YCR048W or YNR019W or YOR245C )	0	0
r_2391	diacylglycerol acyltransferase (1-18:1, 2-18:1, 3-18:0), ER membrane	stearoyl-CoA [endoplasmic reticulum membrane] + diglyceride (1-18:1, 2-18:1) [endoplasmic reticulum membrane] -> coenzyme A [endoplasmic reticulum membrane] + triglyceride (1-18:1, 2-18:1, 3-18:0) [endoplasmic reticulum membrane]	( YCR048W or YNR019W or YOR245C )	0	0
r_2392	diacylglycerol acyltransferase (1-16:0, 2-16:1, 3-18:1), ER membrane	oleoyl-CoA [endoplasmic reticulum membrane] + diglyceride (1-16:0, 2-16:1) [endoplasmic reticulum membrane] -> coenzyme A [endoplasmic reticulum membrane] + triglyceride (1-16:0, 2-16:1, 3-18:1) [endoplasmic reticulum membrane]	( YCR048W or YNR019W or YOR245C )	0	0
r_2393	diacylglycerol acyltransferase (1-16:0, 2-18:1, 3-18:1), ER membrane	oleoyl-CoA [endoplasmic reticulum membrane] + diglyceride (1-16:0, 2-18:1) [endoplasmic reticulum membrane] -> coenzyme A [endoplasmic reticulum membrane] + triglyceride (1-16:0, 2-18:1, 3-18:1) [endoplasmic reticulum membrane]	( YCR048W or YNR019W or YOR245C )	0	0
r_2394	diacylglycerol acyltransferase (1-16:1, 2-16:1, 3-18:1), ER membrane	oleoyl-CoA [endoplasmic reticulum membrane] + diglyceride (1-16:1, 2-16:1) [endoplasmic reticulum membrane] -> coenzyme A [endoplasmic reticulum membrane] + triglyceride (1-16:1, 2-16:1, 3-18:1) [endoplasmic reticulum membrane]	( YCR048W or YNR019W or YOR245C )	0	0
r_2395	diacylglycerol acyltransferase (1-16:1, 2-18:1, 3-18:1), ER membrane	oleoyl-CoA [endoplasmic reticulum membrane] + diglyceride (1-16:1, 2-18:1) [endoplasmic reticulum membrane] -> coenzyme A [endoplasmic reticulum membrane] + triglyceride (1-16:1, 2-18:1, 3-18:1) [endoplasmic reticulum membrane]	( YCR048W or YNR019W or YOR245C )	0	0
r_2396	diacylglycerol acyltransferase (1-18:0, 2-16:1, 3-18:1), ER membrane	oleoyl-CoA [endoplasmic reticulum membrane] + diglyceride (1-18:0, 2-16:1) [endoplasmic reticulum membrane] -> coenzyme A [endoplasmic reticulum membrane] + triglyceride (1-18:0, 2-16:1, 3-18:1) [endoplasmic reticulum membrane]	( YCR048W or YNR019W or YOR245C )	0	0
r_2397	diacylglycerol acyltransferase (1-18:0, 2-18:1, 3-18:1), ER membrane	oleoyl-CoA [endoplasmic reticulum membrane] + diglyceride (1-18:0, 2-18:1) [endoplasmic reticulum membrane] -> coenzyme A [endoplasmic reticulum membrane] + triglyceride (1-18:0, 2-18:1, 3-18:1) [endoplasmic reticulum membrane]	( YCR048W or YNR019W or YOR245C )	0	0
r_2398	diacylglycerol acyltransferase (1-18:1, 2-16:1, 3-18:1), ER membrane	oleoyl-CoA [endoplasmic reticulum membrane] + diglyceride (1-18:1, 2-16:1) [endoplasmic reticulum membrane] -> coenzyme A [endoplasmic reticulum membrane] + triglyceride (1-18:1, 2-16:1, 3-18:1) [endoplasmic reticulum membrane]	( YCR048W or YNR019W or YOR245C )	0	0
r_2399	diacylglycerol acyltransferase (1-18:1, 2-18:1, 3-18:1), ER membrane	oleoyl-CoA [endoplasmic reticulum membrane] + diglyceride (1-18:1, 2-18:1) [endoplasmic reticulum membrane] -> coenzyme A [endoplasmic reticulum membrane] + triglyceride (1-18:1, 2-18:1, 3-18:1) [endoplasmic reticulum membrane]	( YCR048W or YNR019W or YOR245C )	0	0
r_2400	diacylglycerol acyltransferase (1-16:0, 2-16:1, 3-16:0), lipid particle	palmitoyl-CoA [lipid particle] + diglyceride (1-16:0, 2-16:1) [lipid particle] -> coenzyme A [lipid particle] + triglyceride (1-16:0, 2-16:1, 3-16:0) [lipid particle]	YOR245C	0	0
r_2401	diacylglycerol acyltransferase (1-16:0, 2-18:1, 3-16:0), lipid particle	palmitoyl-CoA [lipid particle] + diglyceride (1-16:0, 2-18:1) [lipid particle] -> coenzyme A [lipid particle] + triglyceride (1-16:0, 2-18:1, 3-16:0) [lipid particle]	YOR245C	0	0
r_2402	diacylglycerol acyltransferase (1-16:1, 2-16:1, 3-16:0), lipid particle	palmitoyl-CoA [lipid particle] + diglyceride (1-16:1, 2-16:1) [lipid particle] -> coenzyme A [lipid particle] + triglyceride (1-16:1, 2-16:1, 3-16:0) [lipid particle]	YOR245C	0	0
r_2403	diacylglycerol acyltransferase (1-16:1, 2-18:1, 3-16:0), lipid particle	palmitoyl-CoA [lipid particle] + diglyceride (1-16:1, 2-18:1) [lipid particle] -> coenzyme A [lipid particle] + triglyceride (1-16:1, 2-18:1, 3-16:0) [lipid particle]	YOR245C	0	0
r_2404	diacylglycerol acyltransferase (1-18:0, 2-16:1, 3-16:0), lipid particle	palmitoyl-CoA [lipid particle] + diglyceride (1-18:0, 2-16:1) [lipid particle] -> coenzyme A [lipid particle] + triglyceride (1-18:0, 2-16:1, 3-16:0) [lipid particle]	YOR245C	0	0
r_2405	diacylglycerol acyltransferase (1-18:0, 2-18:1, 3-16:0), lipid particle	palmitoyl-CoA [lipid particle] + diglyceride (1-18:0, 2-18:1) [lipid particle] -> coenzyme A [lipid particle] + triglyceride (1-18:0, 2-18:1, 3-16:0) [lipid particle]	YOR245C	0	0
r_2406	diacylglycerol acyltransferase (1-18:1, 2-16:1, 3-16:0), lipid particle	palmitoyl-CoA [lipid particle] + diglyceride (1-18:1, 2-16:1) [lipid particle] -> coenzyme A [lipid particle] + triglyceride (1-18:1, 2-16:1, 3-16:0) [lipid particle]	YOR245C	0	0
r_2407	diacylglycerol acyltransferase (1-18:1, 2-18:1, 3-16:0), lipid particle	palmitoyl-CoA [lipid particle] + diglyceride (1-18:1, 2-18:1) [lipid particle] -> coenzyme A [lipid particle] + triglyceride (1-18:1, 2-18:1, 3-16:0) [lipid particle]	YOR245C	0	0
r_2408	diacylglycerol acyltransferase (1-16:0, 2-16:1, 3-16:1), lipid particle	palmitoleoyl-CoA(4-) [lipid particle] + diglyceride (1-16:0, 2-16:1) [lipid particle] -> coenzyme A [lipid particle] + triglyceride (1-16:0, 2-16:1, 3-16:1) [lipid particle]	YOR245C	0	0
r_2409	diacylglycerol acyltransferase (1-16:0, 2-18:1, 3-16:1), lipid particle	palmitoleoyl-CoA(4-) [lipid particle] + diglyceride (1-16:0, 2-18:1) [lipid particle] -> coenzyme A [lipid particle] + triglyceride (1-16:0, 2-18:1, 3-16:1) [lipid particle]	YOR245C	0	0
r_2410	diacylglycerol acyltransferase (1-16:1, 2-16:1, 3-16:1), lipid particle	palmitoleoyl-CoA(4-) [lipid particle] + diglyceride (1-16:1, 2-16:1) [lipid particle] -> coenzyme A [lipid particle] + triglyceride (1-16:1, 2-16:1, 3-16:1) [lipid particle]	YOR245C	0	0
r_2411	diacylglycerol acyltransferase (1-16:1, 2-18:1, 3-16:1), lipid particle	palmitoleoyl-CoA(4-) [lipid particle] + diglyceride (1-16:1, 2-18:1) [lipid particle] -> coenzyme A [lipid particle] + triglyceride (1-16:1, 2-18:1, 3-16:1) [lipid particle]	YOR245C	0	0
r_2412	diacylglycerol acyltransferase (1-18:0, 2-16:1, 3-16:1), lipid particle	palmitoleoyl-CoA(4-) [lipid particle] + diglyceride (1-18:0, 2-16:1) [lipid particle] -> coenzyme A [lipid particle] + triglyceride (1-18:0, 2-16:1, 3-16:1) [lipid particle]	YOR245C	0	0
r_2413	diacylglycerol acyltransferase (1-18:0, 2-18:1, 3-16:1), lipid particle	palmitoleoyl-CoA(4-) [lipid particle] + diglyceride (1-18:0, 2-18:1) [lipid particle] -> coenzyme A [lipid particle] + triglyceride (1-18:0, 2-18:1, 3-16:1) [lipid particle]	YOR245C	0	0
r_2414	diacylglycerol acyltransferase (1-18:1, 2-16:1, 3-16:1), lipid particle	palmitoleoyl-CoA(4-) [lipid particle] + diglyceride (1-18:1, 2-16:1) [lipid particle] -> coenzyme A [lipid particle] + triglyceride (1-18:1, 2-16:1, 3-16:1) [lipid particle]	YOR245C	0	0
r_2415	diacylglycerol acyltransferase (1-18:1, 2-18:1, 3-16:1), lipid particle	palmitoleoyl-CoA(4-) [lipid particle] + diglyceride (1-18:1, 2-18:1) [lipid particle] -> coenzyme A [lipid particle] + triglyceride (1-18:1, 2-18:1, 3-16:1) [lipid particle]	YOR245C	0	0
r_2416	diacylglycerol acyltransferase (1-16:0, 2-16:1, 3-18:0), lipid particle	stearoyl-CoA [lipid particle] + diglyceride (1-16:0, 2-16:1) [lipid particle] -> coenzyme A [lipid particle] + triglyceride (1-16:0, 2-16:1, 3-18:0) [lipid particle]	YOR245C	0	0
r_2417	diacylglycerol acyltransferase (1-16:0, 2-18:1, 3-18:0), lipid particle	stearoyl-CoA [lipid particle] + diglyceride (1-16:0, 2-18:1) [lipid particle] -> coenzyme A [lipid particle] + triglyceride (1-16:0, 2-18:1, 3-18:0) [lipid particle]	YOR245C	0	0
r_2418	diacylglycerol acyltransferase (1-16:1, 2-16:1, 3-18:0), lipid particle	stearoyl-CoA [lipid particle] + diglyceride (1-16:1, 2-16:1) [lipid particle] -> coenzyme A [lipid particle] + triglyceride (1-16:1, 2-16:1, 3-18:0) [lipid particle]	YOR245C	0	0
r_2419	diacylglycerol acyltransferase (1-16:1, 2-18:1, 3-18:0), lipid particle	stearoyl-CoA [lipid particle] + diglyceride (1-16:1, 2-18:1) [lipid particle] -> coenzyme A [lipid particle] + triglyceride (1-16:1, 2-18:1, 3-18:0) [lipid particle]	YOR245C	0	0
r_2420	diacylglycerol acyltransferase (1-18:0, 2-16:1, 3-18:0), lipid particle	stearoyl-CoA [lipid particle] + diglyceride (1-18:0, 2-16:1) [lipid particle] -> coenzyme A [lipid particle] + triglyceride (1-18:0, 2-16:1, 3-18:0) [lipid particle]	YOR245C	0	0
r_2421	diacylglycerol acyltransferase (1-18:0, 2-18:1, 3-18:0), lipid particle	stearoyl-CoA [lipid particle] + diglyceride (1-18:0, 2-18:1) [lipid particle] -> coenzyme A [lipid particle] + triglyceride (1-18:0, 2-18:1, 3-18:0) [lipid particle]	YOR245C	0	0
r_2422	diacylglycerol acyltransferase (1-18:1, 2-16:1, 3-18:0), lipid particle	stearoyl-CoA [lipid particle] + diglyceride (1-18:1, 2-16:1) [lipid particle] -> coenzyme A [lipid particle] + triglyceride (1-18:1, 2-16:1, 3-18:0) [lipid particle]	YOR245C	0	0
r_2423	diacylglycerol acyltransferase (1-18:1, 2-18:1, 3-18:0), lipid particle	stearoyl-CoA [lipid particle] + diglyceride (1-18:1, 2-18:1) [lipid particle] -> coenzyme A [lipid particle] + triglyceride (1-18:1, 2-18:1, 3-18:0) [lipid particle]	YOR245C	0	0
r_2424	diacylglycerol acyltransferase (1-16:0, 2-16:1, 3-18:1), lipid particle	oleoyl-CoA [lipid particle] + diglyceride (1-16:0, 2-16:1) [lipid particle] -> coenzyme A [lipid particle] + triglyceride (1-16:0, 2-16:1, 3-18:1) [lipid particle]	YOR245C	0	0
r_2425	diacylglycerol acyltransferase (1-16:0, 2-18:1, 3-18:1), lipid particle	oleoyl-CoA [lipid particle] + diglyceride (1-16:0, 2-18:1) [lipid particle] -> coenzyme A [lipid particle] + triglyceride (1-16:0, 2-18:1, 3-18:1) [lipid particle]	YOR245C	0	0
r_2426	diacylglycerol acyltransferase (1-16:1, 2-16:1, 3-18:1), lipid particle	oleoyl-CoA [lipid particle] + diglyceride (1-16:1, 2-16:1) [lipid particle] -> coenzyme A [lipid particle] + triglyceride (1-16:1, 2-16:1, 3-18:1) [lipid particle]	YOR245C	0	0
r_2427	diacylglycerol acyltransferase (1-16:1, 2-18:1, 3-18:1), lipid particle	oleoyl-CoA [lipid particle] + diglyceride (1-16:1, 2-18:1) [lipid particle] -> coenzyme A [lipid particle] + triglyceride (1-16:1, 2-18:1, 3-18:1) [lipid particle]	YOR245C	0	0
r_2428	diacylglycerol acyltransferase (1-18:0, 2-16:1, 3-18:1), lipid particle	oleoyl-CoA [lipid particle] + diglyceride (1-18:0, 2-16:1) [lipid particle] -> coenzyme A [lipid particle] + triglyceride (1-18:0, 2-16:1, 3-18:1) [lipid particle]	YOR245C	0	0
r_2429	diacylglycerol acyltransferase (1-18:0, 2-18:1, 3-18:1), lipid particle	oleoyl-CoA [lipid particle] + diglyceride (1-18:0, 2-18:1) [lipid particle] -> coenzyme A [lipid particle] + triglyceride (1-18:0, 2-18:1, 3-18:1) [lipid particle]	YOR245C	0	0
r_2430	diacylglycerol acyltransferase (1-18:1, 2-16:1, 3-18:1), lipid particle	oleoyl-CoA [lipid particle] + diglyceride (1-18:1, 2-16:1) [lipid particle] -> coenzyme A [lipid particle] + triglyceride (1-18:1, 2-16:1, 3-18:1) [lipid particle]	YOR245C	0	0
r_2431	diacylglycerol acyltransferase (1-18:1, 2-18:1, 3-18:1), lipid particle	oleoyl-CoA [lipid particle] + diglyceride (1-18:1, 2-18:1) [lipid particle] -> coenzyme A [lipid particle] + triglyceride (1-18:1, 2-18:1, 3-18:1) [lipid particle]	YOR245C	0	0
r_2432	CDP-diacylglycerol synthase (1-16:0, 2-16:1), ER membrane	H+ [endoplasmic reticulum membrane] + phosphatidate (1-16:0, 2-16:1) [endoplasmic reticulum membrane] + CTP [endoplasmic reticulum membrane] <=> diphosphate [endoplasmic reticulum membrane] + CDP-diacylglycerol (1-16:0, 2-16:1) [endoplasmic reticulum membrane]	YBR029C	0	0
r_2433	CDP-diacylglycerol synthase (1-16:1, 2-16:1), ER membrane	H+ [endoplasmic reticulum membrane] + phosphatidate (1-16:1, 2-16:1) [endoplasmic reticulum membrane] + CTP [endoplasmic reticulum membrane] <=> diphosphate [endoplasmic reticulum membrane] + CDP-diacylglycerol (1-16:1, 2-16:1) [endoplasmic reticulum membrane]	YBR029C	0	0
r_2434	CDP-diacylglycerol synthase (1-18:0, 2-16:1), ER membrane	H+ [endoplasmic reticulum membrane] + phosphatidate (1-18:0, 2-16:1) [endoplasmic reticulum membrane] + CTP [endoplasmic reticulum membrane] <=> diphosphate [endoplasmic reticulum membrane] + CDP-diacylglycerol (1-18:0, 2-16:1) [endoplasmic reticulum membrane]	YBR029C	0	0
r_2435	CDP-diacylglycerol synthase (1-18:1, 2-16:1), ER membrane	H+ [endoplasmic reticulum membrane] + phosphatidate (1-18:1, 2-16:1) [endoplasmic reticulum membrane] + CTP [endoplasmic reticulum membrane] <=> diphosphate [endoplasmic reticulum membrane] + CDP-diacylglycerol (1-18:1, 2-16:1) [endoplasmic reticulum membrane]	YBR029C	0	0
r_2436	CDP-diacylglycerol synthase (1-16:0, 2-18:1), ER membrane	H+ [endoplasmic reticulum membrane] + phosphatidate (1-16:0, 2-18:1) [endoplasmic reticulum membrane] + CTP [endoplasmic reticulum membrane] <=> diphosphate [endoplasmic reticulum membrane] + CDP-diacylglycerol (1-16:0, 2-18:1) [endoplasmic reticulum membrane]	YBR029C	0	0
r_2437	CDP-diacylglycerol synthase (1-16:1, 2-18:1), ER membrane	H+ [endoplasmic reticulum membrane] + phosphatidate (1-16:1, 2-18:1) [endoplasmic reticulum membrane] + CTP [endoplasmic reticulum membrane] <=> diphosphate [endoplasmic reticulum membrane] + CDP-diacylglycerol (1-16:1, 2-18:1) [endoplasmic reticulum membrane]	YBR029C	0	0
r_2438	CDP-diacylglycerol synthase (1-18:0, 2-18:1), ER membrane	H+ [endoplasmic reticulum membrane] + phosphatidate (1-18:0, 2-18:1) [endoplasmic reticulum membrane] + CTP [endoplasmic reticulum membrane] <=> diphosphate [endoplasmic reticulum membrane] + CDP-diacylglycerol (1-18:0, 2-18:1) [endoplasmic reticulum membrane]	YBR029C	0	0
r_2439	CDP-diacylglycerol synthase (1-18:1, 2-18:1), ER membrane	H+ [endoplasmic reticulum membrane] + phosphatidate (1-18:1, 2-18:1) [endoplasmic reticulum membrane] + CTP [endoplasmic reticulum membrane] <=> diphosphate [endoplasmic reticulum membrane] + CDP-diacylglycerol (1-18:1, 2-18:1) [endoplasmic reticulum membrane]	YBR029C	0	0
r_2440	CDP-diacylglycerol synthase (1-16:0, 2-16:1), mitochondrial membrane	phosphatidate (1-16:0, 2-16:1) [mitochondrial membrane] + CTP [mitochondrial membrane] + H+ [mitochondrial membrane] <=> diphosphate [mitochondrial membrane] + CDP-diacylglycerol (1-16:0, 2-16:1) [mitochondrial membrane]	YBR029C	0	0
r_2441	CDP-diacylglycerol synthase (1-16:1, 2-16:1), mitochondrial membrane	CTP [mitochondrial membrane] + H+ [mitochondrial membrane] + phosphatidate (1-16:1, 2-16:1) [mitochondrial membrane] <=> diphosphate [mitochondrial membrane] + CDP-diacylglycerol (1-16:1, 2-16:1) [mitochondrial membrane]	YBR029C	0	0
r_2442	CDP-diacylglycerol synthase (1-18:0, 2-16:1), mitochondrial membrane	CTP [mitochondrial membrane] + H+ [mitochondrial membrane] + phosphatidate (1-18:0, 2-16:1) [mitochondrial membrane] <=> diphosphate [mitochondrial membrane] + CDP-diacylglycerol (1-18:0, 2-16:1) [mitochondrial membrane]	YBR029C	0	0
r_2443	CDP-diacylglycerol synthase (1-18:1, 2-16:1), mitochondrial membrane	CTP [mitochondrial membrane] + H+ [mitochondrial membrane] + phosphatidate (1-18:1, 2-16:1) [mitochondrial membrane] <=> diphosphate [mitochondrial membrane] + CDP-diacylglycerol (1-18:1, 2-16:1) [mitochondrial membrane]	YBR029C	0	0
r_2444	CDP-diacylglycerol synthase (1-16:0, 2-18:1), mitochondrial membrane	CTP [mitochondrial membrane] + H+ [mitochondrial membrane] + phosphatidate (1-16:0, 2-18:1) [mitochondrial membrane] <=> diphosphate [mitochondrial membrane] + CDP-diacylglycerol (1-16:0, 2-18:1) [mitochondrial membrane]	YBR029C	0	0
r_2445	CDP-diacylglycerol synthase (1-16:1, 2-18:1), mitochondrial membrane	CTP [mitochondrial membrane] + H+ [mitochondrial membrane] + phosphatidate (1-16:1, 2-18:1) [mitochondrial membrane] <=> diphosphate [mitochondrial membrane] + CDP-diacylglycerol (1-16:1, 2-18:1) [mitochondrial membrane]	YBR029C	0	0
r_2446	PS synthase (1-16:0, 2-16:1), ER membrane	CDP-diacylglycerol (1-16:0, 2-16:1) [endoplasmic reticulum membrane] + L-serine [endoplasmic reticulum membrane] -> 2 H+ [endoplasmic reticulum membrane] + CMP [endoplasmic reticulum membrane] + phosphatidyl-L-serine (1-16:0, 2-16:1) [endoplasmic reticulum membrane]	YER026C	0	0
r_2447	PS synthase (1-16:1, 2-16:1), ER membrane	CDP-diacylglycerol (1-16:1, 2-16:1) [endoplasmic reticulum membrane] + L-serine [endoplasmic reticulum membrane] -> 2 H+ [endoplasmic reticulum membrane] + CMP [endoplasmic reticulum membrane] + phosphatidyl-L-serine (1-16:1, 2-16:1) [endoplasmic reticulum membrane]	YER026C	0	0
r_2448	PS synthase (1-18:0, 2-16:1), ER membrane	CDP-diacylglycerol (1-18:0, 2-16:1) [endoplasmic reticulum membrane] + L-serine [endoplasmic reticulum membrane] -> 2 H+ [endoplasmic reticulum membrane] + CMP [endoplasmic reticulum membrane] + phosphatidyl-L-serine (1-18:0, 2-16:1) [endoplasmic reticulum membrane]	YER026C	0	0
r_2449	PS synthase (1-18:1, 2-16:1), ER membrane	CDP-diacylglycerol (1-18:1, 2-16:1) [endoplasmic reticulum membrane] + L-serine [endoplasmic reticulum membrane] -> 2 H+ [endoplasmic reticulum membrane] + CMP [endoplasmic reticulum membrane] + phosphatidyl-L-serine (1-18:1, 2-16:1) [endoplasmic reticulum membrane]	YER026C	0	0
r_2450	PS synthase (1-16:0, 2-18:1), ER membrane	CDP-diacylglycerol (1-16:0, 2-18:1) [endoplasmic reticulum membrane] + L-serine [endoplasmic reticulum membrane] -> 2 H+ [endoplasmic reticulum membrane] + CMP [endoplasmic reticulum membrane] + phosphatidyl-L-serine (1-16:0, 2-18:1) [endoplasmic reticulum membrane]	YER026C	0	0
r_2451	PS synthase (1-16:1, 2-18:1), ER membrane	CDP-diacylglycerol (1-16:1, 2-18:1) [endoplasmic reticulum membrane] + L-serine [endoplasmic reticulum membrane] -> 2 H+ [endoplasmic reticulum membrane] + CMP [endoplasmic reticulum membrane] + phosphatidyl-L-serine (1-16:1, 2-18:1) [endoplasmic reticulum membrane]	YER026C	0	0
r_2452	PS synthase (1-18:0, 2-18:1), ER membrane	CDP-diacylglycerol (1-18:0, 2-18:1) [endoplasmic reticulum membrane] + L-serine [endoplasmic reticulum membrane] -> 2 H+ [endoplasmic reticulum membrane] + CMP [endoplasmic reticulum membrane] + phosphatidyl-L-serine (1-18:0, 2-18:1) [endoplasmic reticulum membrane]	YER026C	0	0
r_2453	PS synthase (1-18:1, 2-18:1), ER membrane	CDP-diacylglycerol (1-18:1, 2-18:1) [endoplasmic reticulum membrane] + L-serine [endoplasmic reticulum membrane] -> 2 H+ [endoplasmic reticulum membrane] + CMP [endoplasmic reticulum membrane] + phosphatidyl-L-serine (1-18:1, 2-18:1) [endoplasmic reticulum membrane]	YER026C	0	0
r_2454	PI synthase (1-16:0, 2-16:1), ER membrane	CDP-diacylglycerol (1-16:0, 2-16:1) [endoplasmic reticulum membrane] + myo-inositol [endoplasmic reticulum membrane] -> 2 H+ [endoplasmic reticulum membrane] + CMP [endoplasmic reticulum membrane] + 1-phosphatidyl-1D-myo-inositol (1-16:0, 2-16:1) [endoplasmic reticulum membrane]	YPR113W	0	0
r_2455	PI synthase (1-16:1, 2-16:1), ER membrane	CDP-diacylglycerol (1-16:1, 2-16:1) [endoplasmic reticulum membrane] + myo-inositol [endoplasmic reticulum membrane] -> 2 H+ [endoplasmic reticulum membrane] + CMP [endoplasmic reticulum membrane] + 1-phosphatidyl-1D-myo-inositol (1-16:1, 2-16:1) [endoplasmic reticulum membrane]	YPR113W	0	0
r_2456	PI synthase (1-18:0, 2-16:1), ER membrane	CDP-diacylglycerol (1-18:0, 2-16:1) [endoplasmic reticulum membrane] + myo-inositol [endoplasmic reticulum membrane] -> 2 H+ [endoplasmic reticulum membrane] + CMP [endoplasmic reticulum membrane] + 1-phosphatidyl-1D-myo-inositol (1-18:0, 2-16:1) [endoplasmic reticulum membrane]	YPR113W	0	0
r_2457	PI synthase (1-18:1, 2-16:1), ER membrane	CDP-diacylglycerol (1-18:1, 2-16:1) [endoplasmic reticulum membrane] + myo-inositol [endoplasmic reticulum membrane] -> 2 H+ [endoplasmic reticulum membrane] + CMP [endoplasmic reticulum membrane] + 1-phosphatidyl-1D-myo-inositol (1-18:1, 2-16:1) [endoplasmic reticulum membrane]	YPR113W	0	0
r_2458	PI synthase (1-16:0, 2-18:1), ER membrane	CDP-diacylglycerol (1-16:0, 2-18:1) [endoplasmic reticulum membrane] + myo-inositol [endoplasmic reticulum membrane] -> 2 H+ [endoplasmic reticulum membrane] + CMP [endoplasmic reticulum membrane] + 1-phosphatidyl-1D-myo-inositol (1-16:0, 2-18:1) [endoplasmic reticulum membrane]	YPR113W	0	0
r_2459	PI synthase (1-16:1, 2-18:1), ER membrane	CDP-diacylglycerol (1-16:1, 2-18:1) [endoplasmic reticulum membrane] + myo-inositol [endoplasmic reticulum membrane] -> 2 H+ [endoplasmic reticulum membrane] + CMP [endoplasmic reticulum membrane] + 1-phosphatidyl-1D-myo-inositol (1-16:1, 2-18:1) [endoplasmic reticulum membrane]	YPR113W	0	0
r_2460	PI synthase (1-18:0, 2-18:1), ER membrane	CDP-diacylglycerol (1-18:0, 2-18:1) [endoplasmic reticulum membrane] + myo-inositol [endoplasmic reticulum membrane] -> 2 H+ [endoplasmic reticulum membrane] + CMP [endoplasmic reticulum membrane] + 1-phosphatidyl-1D-myo-inositol (1-18:0, 2-18:1) [endoplasmic reticulum membrane]	YPR113W	0	0
r_2461	PI synthase (1-18:1, 2-18:1), ER membrane	CDP-diacylglycerol (1-18:1, 2-18:1) [endoplasmic reticulum membrane] + myo-inositol [endoplasmic reticulum membrane] -> 2 H+ [endoplasmic reticulum membrane] + CMP [endoplasmic reticulum membrane] + 1-phosphatidyl-1D-myo-inositol (1-18:1, 2-18:1) [endoplasmic reticulum membrane]	YPR113W	0	0
r_2462	lysoPI acyltransferase (1-18:0, 2-16:1), ER membrane	stearoyl-CoA [endoplasmic reticulum membrane] + sn-2-acyl-1-lysophosphatidylinositol (16:1) [endoplasmic reticulum membrane] <=> coenzyme A [endoplasmic reticulum membrane] + 1-phosphatidyl-1D-myo-inositol (1-18:0, 2-16:1) [endoplasmic reticulum membrane]	YBR042C	0	0
r_2463	lysoPI acyltransferase (1-18:0, 2-18:1), ER membrane	stearoyl-CoA [endoplasmic reticulum membrane] + sn-2-acyl-1-lysophosphatidylinositol (18:1) [endoplasmic reticulum membrane] <=> coenzyme A [endoplasmic reticulum membrane] + 1-phosphatidyl-1D-myo-inositol (1-18:0, 2-18:1) [endoplasmic reticulum membrane]	YBR042C	0	0
r_2464	PS decarboxylase (1-16:0, 2-16:1), mitochondrial membrane	phosphatidyl-L-serine (1-16:0, 2-16:1) [mitochondrial membrane] -> carbon dioxide [mitochondrial membrane] + phosphatidylethanolamine (1-16:0, 2-16:1) [mitochondrial membrane]	YNL169C	0	0
r_2465	PS decarboxylase (1-16:1, 2-16:1), mitochondrial membrane	phosphatidyl-L-serine (1-16:1, 2-16:1) [mitochondrial membrane] -> carbon dioxide [mitochondrial membrane] + phosphatidylethanolamine (1-16:1, 2-16:1) [mitochondrial membrane]	YNL169C	0	0
r_2466	PS decarboxylase (1-18:0, 2-16:1), mitochondrial membrane	phosphatidyl-L-serine (1-18:0, 2-16:1) [mitochondrial membrane] -> carbon dioxide [mitochondrial membrane] + phosphatidylethanolamine (1-18:0, 2-16:1) [mitochondrial membrane]	YNL169C	0	0
r_2467	PS decarboxylase (1-18:1, 2-16:1), mitochondrial membrane	phosphatidyl-L-serine (1-18:1, 2-16:1) [mitochondrial membrane] -> carbon dioxide [mitochondrial membrane] + phosphatidylethanolamine (1-18:1, 2-16:1) [mitochondrial membrane]	YNL169C	0	0
r_2468	PS decarboxylase (1-16:0, 2-18:1), mitochondrial membrane	phosphatidyl-L-serine (1-16:0, 2-18:1) [mitochondrial membrane] -> carbon dioxide [mitochondrial membrane] + phosphatidylethanolamine (1-16:0, 2-18:1) [mitochondrial membrane]	YNL169C	0	0
r_2469	PS decarboxylase (1-16:1, 2-18:1), mitochondrial membrane	phosphatidyl-L-serine (1-16:1, 2-18:1) [mitochondrial membrane] -> carbon dioxide [mitochondrial membrane] + phosphatidylethanolamine (1-16:1, 2-18:1) [mitochondrial membrane]	YNL169C	0	0
r_2470	PS decarboxylase (1-18:0, 2-18:1), mitochondrial membrane	phosphatidyl-L-serine (1-18:0, 2-18:1) [mitochondrial membrane] -> carbon dioxide [mitochondrial membrane] + phosphatidylethanolamine (1-18:0, 2-18:1) [mitochondrial membrane]	YNL169C	0	0
r_2471	PS decarboxylase (1-18:1, 2-18:1), mitochondrial membrane	phosphatidyl-L-serine (1-18:1, 2-18:1) [mitochondrial membrane] -> carbon dioxide [mitochondrial membrane] + phosphatidylethanolamine (1-18:1, 2-18:1) [mitochondrial membrane]	YNL169C	0	0
r_2472	PS decarboxylase (1-16:0, 2-16:1), Golgi membrane	phosphatidyl-L-serine (1-16:0, 2-16:1) [Golgi membrane] -> carbon dioxide [Golgi membrane] + phosphatidylethanolamine (1-16:0, 2-16:1) [Golgi membrane]	YGR170W	0	0
r_2473	PS decarboxylase (1-16:1, 2-16:1), Golgi membrane	phosphatidyl-L-serine (1-16:1, 2-16:1) [Golgi membrane] -> carbon dioxide [Golgi membrane] + phosphatidylethanolamine (1-16:1, 2-16:1) [Golgi membrane]	YGR170W	0	0
r_2474	PS decarboxylase (1-18:0, 2-16:1), Golgi membrane	phosphatidyl-L-serine (1-18:0, 2-16:1) [Golgi membrane] -> carbon dioxide [Golgi membrane] + phosphatidylethanolamine (1-18:0, 2-16:1) [Golgi membrane]	YGR170W	0	0
r_2475	PS decarboxylase (1-18:1, 2-16:1), Golgi membrane	phosphatidyl-L-serine (1-18:1, 2-16:1) [Golgi membrane] -> carbon dioxide [Golgi membrane] + phosphatidylethanolamine (1-18:1, 2-16:1) [Golgi membrane]	YGR170W	0	0
r_2476	PS decarboxylase (1-16:0, 2-18:1), Golgi membrane	phosphatidyl-L-serine (1-16:0, 2-18:1) [Golgi membrane] -> carbon dioxide [Golgi membrane] + phosphatidylethanolamine (1-16:0, 2-18:1) [Golgi membrane]	YGR170W	0	0
r_2477	PS decarboxylase (1-16:1, 2-18:1), Golgi membrane	phosphatidyl-L-serine (1-16:1, 2-18:1) [Golgi membrane] -> carbon dioxide [Golgi membrane] + phosphatidylethanolamine (1-16:1, 2-18:1) [Golgi membrane]	YGR170W	0	0
r_2478	PS decarboxylase (1-18:0, 2-18:1), Golgi membrane	phosphatidyl-L-serine (1-18:0, 2-18:1) [Golgi membrane] -> carbon dioxide [Golgi membrane] + phosphatidylethanolamine (1-18:0, 2-18:1) [Golgi membrane]	YGR170W	0	0
r_2479	PS decarboxylase (1-18:1, 2-18:1), Golgi membrane	phosphatidyl-L-serine (1-18:1, 2-18:1) [Golgi membrane] -> carbon dioxide [Golgi membrane] + phosphatidylethanolamine (1-18:1, 2-18:1) [Golgi membrane]	YGR170W	0	0
r_2480	PS decarboxylase (1-16:0, 2-16:1), vacuolar membrane	phosphatidyl-L-serine (1-16:0, 2-16:1) [vacuolar membrane] -> carbon dioxide [vacuolar membrane] + phosphatidylethanolamine (1-16:0, 2-16:1) [vacuolar membrane]	YGR170W	0	0
r_2481	PS decarboxylase (1-16:1, 2-16:1), vacuolar membrane	phosphatidyl-L-serine (1-16:1, 2-16:1) [vacuolar membrane] -> carbon dioxide [vacuolar membrane] + phosphatidylethanolamine (1-16:1, 2-16:1) [vacuolar membrane]	YGR170W	0	0
r_2482	PS decarboxylase (1-18:0, 2-16:1), vacuolar membrane	phosphatidyl-L-serine (1-18:0, 2-16:1) [vacuolar membrane] -> carbon dioxide [vacuolar membrane] + phosphatidylethanolamine (1-18:0, 2-16:1) [vacuolar membrane]	YGR170W	0	0
r_2483	PS decarboxylase (1-18:1, 2-16:1), vacuolar membrane	phosphatidyl-L-serine (1-18:1, 2-16:1) [vacuolar membrane] -> carbon dioxide [vacuolar membrane] + phosphatidylethanolamine (1-18:1, 2-16:1) [vacuolar membrane]	YGR170W	0	0
r_2484	PS decarboxylase (1-16:0, 2-18:1), vacuolar membrane	phosphatidyl-L-serine (1-16:0, 2-18:1) [vacuolar membrane] -> carbon dioxide [vacuolar membrane] + phosphatidylethanolamine (1-16:0, 2-18:1) [vacuolar membrane]	YGR170W	0	0
r_2485	PS decarboxylase (1-16:1, 2-18:1), vacuolar membrane	phosphatidyl-L-serine (1-16:1, 2-18:1) [vacuolar membrane] -> carbon dioxide [vacuolar membrane] + phosphatidylethanolamine (1-16:1, 2-18:1) [vacuolar membrane]	YGR170W	0	0
r_2486	PS decarboxylase (1-18:0, 2-18:1), vacuolar membrane	phosphatidyl-L-serine (1-18:0, 2-18:1) [vacuolar membrane] -> carbon dioxide [vacuolar membrane] + phosphatidylethanolamine (1-18:0, 2-18:1) [vacuolar membrane]	YGR170W	0	0
r_2487	PS decarboxylase (1-18:1, 2-18:1), vacuolar membrane	phosphatidyl-L-serine (1-18:1, 2-18:1) [vacuolar membrane] -> carbon dioxide [vacuolar membrane] + phosphatidylethanolamine (1-18:1, 2-18:1) [vacuolar membrane]	YGR170W	0	0
r_2488	PE methyltransferase (1-16:0, 2-16:1), ER membrane	phosphatidylethanolamine (1-16:0, 2-16:1) [endoplasmic reticulum membrane] + S-adenosyl-L-methionine [endoplasmic reticulum membrane] -> H+ [endoplasmic reticulum membrane] + S-adenosyl-L-homocysteine [endoplasmic reticulum membrane] + phosphatidyl-N-methylethanolamine (1-16:0, 2-16:1) [endoplasmic reticulum membrane]	( YGR157W or YJR073C )	0	0
r_2489	PE methyltransferase (1-16:1, 2-16:1), ER membrane	S-adenosyl-L-methionine [endoplasmic reticulum membrane] + phosphatidylethanolamine (1-16:1, 2-16:1) [endoplasmic reticulum membrane] -> H+ [endoplasmic reticulum membrane] + S-adenosyl-L-homocysteine [endoplasmic reticulum membrane] + phosphatidyl-N-methylethanolamine (1-16:1, 2-16:1) [endoplasmic reticulum membrane]	( YGR157W or YJR073C )	0	0
r_2490	PE methyltransferase (1-18:0, 2-16:1), ER membrane	S-adenosyl-L-methionine [endoplasmic reticulum membrane] + phosphatidylethanolamine (1-18:0, 2-16:1) [endoplasmic reticulum membrane] -> H+ [endoplasmic reticulum membrane] + S-adenosyl-L-homocysteine [endoplasmic reticulum membrane] + phosphatidyl-N-methylethanolamine (1-18:0, 2-16:1) [endoplasmic reticulum membrane]	( YGR157W or YJR073C )	0	0
r_2491	PE methyltransferase (1-18:1, 2-16:1), ER membrane	S-adenosyl-L-methionine [endoplasmic reticulum membrane] + phosphatidylethanolamine (1-18:1, 2-16:1) [endoplasmic reticulum membrane] -> H+ [endoplasmic reticulum membrane] + S-adenosyl-L-homocysteine [endoplasmic reticulum membrane] + phosphatidyl-N-methylethanolamine (1-18:1, 2-16:1) [endoplasmic reticulum membrane]	( YGR157W or YJR073C )	0	0
r_2492	PE methyltransferase (1-16:0, 2-18:1), ER membrane	S-adenosyl-L-methionine [endoplasmic reticulum membrane] + phosphatidylethanolamine (1-16:0, 2-18:1) [endoplasmic reticulum membrane] -> H+ [endoplasmic reticulum membrane] + S-adenosyl-L-homocysteine [endoplasmic reticulum membrane] + phosphatidyl-N-methylethanolamine (1-16:0, 2-18:1) [endoplasmic reticulum membrane]	( YGR157W or YJR073C )	0	0
r_2493	PE methyltransferase (1-16:1, 2-18:1), ER membrane	S-adenosyl-L-methionine [endoplasmic reticulum membrane] + phosphatidylethanolamine (1-16:1, 2-18:1) [endoplasmic reticulum membrane] -> H+ [endoplasmic reticulum membrane] + S-adenosyl-L-homocysteine [endoplasmic reticulum membrane] + phosphatidyl-N-methylethanolamine (1-16:1, 2-18:1) [endoplasmic reticulum membrane]	( YGR157W or YJR073C )	0	0
r_2494	PE methyltransferase (1-18:0, 2-18:1), ER membrane	S-adenosyl-L-methionine [endoplasmic reticulum membrane] + phosphatidylethanolamine (1-18:0, 2-18:1) [endoplasmic reticulum membrane] -> H+ [endoplasmic reticulum membrane] + S-adenosyl-L-homocysteine [endoplasmic reticulum membrane] + phosphatidyl-N-methylethanolamine (1-18:0, 2-18:1) [endoplasmic reticulum membrane]	( YGR157W or YJR073C )	0	0
r_2495	PE methyltransferase (1-18:1, 2-18:1), ER membrane	S-adenosyl-L-methionine [endoplasmic reticulum membrane] + phosphatidylethanolamine (1-18:1, 2-18:1) [endoplasmic reticulum membrane] -> H+ [endoplasmic reticulum membrane] + S-adenosyl-L-homocysteine [endoplasmic reticulum membrane] + phosphatidyl-N-methylethanolamine (1-18:1, 2-18:1) [endoplasmic reticulum membrane]	( YGR157W or YJR073C )	0	0
r_2496	phosphatidyl-N-methylethanolamine methyltransferase (1-16:0, 2-16:1), ER membrane	S-adenosyl-L-methionine [endoplasmic reticulum membrane] + phosphatidyl-N-methylethanolamine (1-16:0, 2-16:1) [endoplasmic reticulum membrane] -> H+ [endoplasmic reticulum membrane] + S-adenosyl-L-homocysteine [endoplasmic reticulum membrane] + phosphatidyl-N,N-dimethylethanolamine (1-16:0, 2-16:1) [endoplasmic reticulum membrane]	YJR073C	0	0
r_2497	phosphatidyl-N-methylethanolamine methyltransferase (1-16:1, 2-16:1), ER membrane	S-adenosyl-L-methionine [endoplasmic reticulum membrane] + phosphatidyl-N-methylethanolamine (1-16:1, 2-16:1) [endoplasmic reticulum membrane] -> H+ [endoplasmic reticulum membrane] + S-adenosyl-L-homocysteine [endoplasmic reticulum membrane] + phosphatidyl-N,N-dimethylethanolamine (1-16:1, 2-16:1) [endoplasmic reticulum membrane]	YJR073C	0	0
r_2498	phosphatidyl-N-methylethanolamine methyltransferase (1-18:0, 2-16:1), ER membrane	S-adenosyl-L-methionine [endoplasmic reticulum membrane] + phosphatidyl-N-methylethanolamine (1-18:0, 2-16:1) [endoplasmic reticulum membrane] -> H+ [endoplasmic reticulum membrane] + S-adenosyl-L-homocysteine [endoplasmic reticulum membrane] + phosphatidyl-N,N-dimethylethanolamine (1-18:0, 2-16:1) [endoplasmic reticulum membrane]	YJR073C	0	0
r_2499	phosphatidyl-N-methylethanolamine methyltransferase (1-18:1, 2-16:1), ER membrane	S-adenosyl-L-methionine [endoplasmic reticulum membrane] + phosphatidyl-N-methylethanolamine (1-18:1, 2-16:1) [endoplasmic reticulum membrane] -> H+ [endoplasmic reticulum membrane] + S-adenosyl-L-homocysteine [endoplasmic reticulum membrane] + phosphatidyl-N,N-dimethylethanolamine (1-18:1, 2-16:1) [endoplasmic reticulum membrane]	YJR073C	0	0
r_2500	phosphatidyl-N-methylethanolamine methyltransferase (1-16:0, 2-18:1), ER membrane	S-adenosyl-L-methionine [endoplasmic reticulum membrane] + phosphatidyl-N-methylethanolamine (1-16:0, 2-18:1) [endoplasmic reticulum membrane] -> H+ [endoplasmic reticulum membrane] + S-adenosyl-L-homocysteine [endoplasmic reticulum membrane] + phosphatidyl-N,N-dimethylethanolamine (1-16:0, 2-18:1) [endoplasmic reticulum membrane]	YJR073C	0	0
r_2501	phosphatidyl-N-methylethanolamine methyltransferase (1-16:1, 2-18:1), ER membrane	S-adenosyl-L-methionine [endoplasmic reticulum membrane] + phosphatidyl-N-methylethanolamine (1-16:1, 2-18:1) [endoplasmic reticulum membrane] -> H+ [endoplasmic reticulum membrane] + S-adenosyl-L-homocysteine [endoplasmic reticulum membrane] + phosphatidyl-N,N-dimethylethanolamine (1-16:1, 2-18:1) [endoplasmic reticulum membrane]	YJR073C	0	0
r_2502	phosphatidyl-N-methylethanolamine methyltransferase (1-18:0, 2-18:1), ER membrane	S-adenosyl-L-methionine [endoplasmic reticulum membrane] + phosphatidyl-N-methylethanolamine (1-18:0, 2-18:1) [endoplasmic reticulum membrane] -> H+ [endoplasmic reticulum membrane] + S-adenosyl-L-homocysteine [endoplasmic reticulum membrane] + phosphatidyl-N,N-dimethylethanolamine (1-18:0, 2-18:1) [endoplasmic reticulum membrane]	YJR073C	0	0
r_2503	phosphatidyl-N-methylethanolamine methyltransferase (1-18:1, 2-18:1), ER membrane	S-adenosyl-L-methionine [endoplasmic reticulum membrane] + phosphatidyl-N-methylethanolamine (1-18:1, 2-18:1) [endoplasmic reticulum membrane] -> H+ [endoplasmic reticulum membrane] + S-adenosyl-L-homocysteine [endoplasmic reticulum membrane] + phosphatidyl-N,N-dimethylethanolamine (1-18:1, 2-18:1) [endoplasmic reticulum membrane]	YJR073C	0	0
r_2504	phosphatidyl-N,N-dimethylethanolamine methyltransferase (1-16:0, 2-16:1), ER membrane	S-adenosyl-L-methionine [endoplasmic reticulum membrane] + phosphatidyl-N,N-dimethylethanolamine (1-16:0, 2-16:1) [endoplasmic reticulum membrane] -> H+ [endoplasmic reticulum membrane] + S-adenosyl-L-homocysteine [endoplasmic reticulum membrane] + phosphatidylcholine (1-16:0, 2-16:1) [endoplasmic reticulum membrane]	YJR073C	0	0
r_2505	phosphatidyl-N,N-dimethylethanolamine methyltransferase (1-16:1, 2-16:1), ER membrane	S-adenosyl-L-methionine [endoplasmic reticulum membrane] + phosphatidyl-N,N-dimethylethanolamine (1-16:1, 2-16:1) [endoplasmic reticulum membrane] -> H+ [endoplasmic reticulum membrane] + S-adenosyl-L-homocysteine [endoplasmic reticulum membrane] + phosphatidylcholine (1-16:1, 2-16:1) [endoplasmic reticulum membrane]	YJR073C	0	0
r_2506	phosphatidyl-N,N-dimethylethanolamine methyltransferase (1-18:0, 2-16:1), ER membrane	S-adenosyl-L-methionine [endoplasmic reticulum membrane] + phosphatidyl-N,N-dimethylethanolamine (1-18:0, 2-16:1) [endoplasmic reticulum membrane] -> H+ [endoplasmic reticulum membrane] + S-adenosyl-L-homocysteine [endoplasmic reticulum membrane] + phosphatidylcholine (1-18:0, 2-16:1) [endoplasmic reticulum membrane]	YJR073C	0	0
r_2507	phosphatidyl-N,N-dimethylethanolamine methyltransferase (1-18:1, 2-16:1), ER membrane	S-adenosyl-L-methionine [endoplasmic reticulum membrane] + phosphatidyl-N,N-dimethylethanolamine (1-18:1, 2-16:1) [endoplasmic reticulum membrane] -> H+ [endoplasmic reticulum membrane] + S-adenosyl-L-homocysteine [endoplasmic reticulum membrane] + phosphatidylcholine (1-18:1, 2-16:1) [endoplasmic reticulum membrane]	YJR073C	0	0
r_2508	phosphatidyl-N,N-dimethylethanolamine methyltransferase (1-16:0, 2-18:1), ER membrane	S-adenosyl-L-methionine [endoplasmic reticulum membrane] + phosphatidyl-N,N-dimethylethanolamine (1-16:0, 2-18:1) [endoplasmic reticulum membrane] -> H+ [endoplasmic reticulum membrane] + S-adenosyl-L-homocysteine [endoplasmic reticulum membrane] + phosphatidylcholine (1-16:0, 2-18:1) [endoplasmic reticulum membrane]	YJR073C	0	0
r_2509	phosphatidyl-N,N-dimethylethanolamine methyltransferase (1-16:1, 2-18:1), ER membrane	S-adenosyl-L-methionine [endoplasmic reticulum membrane] + phosphatidyl-N,N-dimethylethanolamine (1-16:1, 2-18:1) [endoplasmic reticulum membrane] -> H+ [endoplasmic reticulum membrane] + S-adenosyl-L-homocysteine [endoplasmic reticulum membrane] + phosphatidylcholine (1-16:1, 2-18:1) [endoplasmic reticulum membrane]	YJR073C	0	0
r_2510	phosphatidyl-N,N-dimethylethanolamine methyltransferase (1-18:0, 2-18:1), ER membrane	S-adenosyl-L-methionine [endoplasmic reticulum membrane] + phosphatidyl-N,N-dimethylethanolamine (1-18:0, 2-18:1) [endoplasmic reticulum membrane] -> H+ [endoplasmic reticulum membrane] + S-adenosyl-L-homocysteine [endoplasmic reticulum membrane] + phosphatidylcholine (1-18:0, 2-18:1) [endoplasmic reticulum membrane]	YJR073C	0	0
r_2511	phosphatidyl-N,N-dimethylethanolamine methyltransferase (1-18:1, 2-18:1), ER membrane	S-adenosyl-L-methionine [endoplasmic reticulum membrane] + phosphatidyl-N,N-dimethylethanolamine (1-18:1, 2-18:1) [endoplasmic reticulum membrane] -> H+ [endoplasmic reticulum membrane] + S-adenosyl-L-homocysteine [endoplasmic reticulum membrane] + phosphatidylcholine (1-18:1, 2-18:1) [endoplasmic reticulum membrane]	YJR073C	0	0
r_2512	DAG kinase (1-16:0, 2-16:1), ER membrane	H+ [endoplasmic reticulum membrane] + diglyceride (1-16:0, 2-16:1) [endoplasmic reticulum membrane] + CTP [endoplasmic reticulum membrane] -> phosphatidate (1-16:0, 2-16:1) [endoplasmic reticulum membrane] + CDP [endoplasmic reticulum membrane]	YOR311C	0	0
r_2513	DAG kinase (1-16:1, 2-16:1), ER membrane	H+ [endoplasmic reticulum membrane] + diglyceride (1-16:1, 2-16:1) [endoplasmic reticulum membrane] + CTP [endoplasmic reticulum membrane] -> phosphatidate (1-16:1, 2-16:1) [endoplasmic reticulum membrane] + CDP [endoplasmic reticulum membrane]	YOR311C	0	0
r_2514	DAG kinase (1-18:0, 2-16:1), ER membrane	H+ [endoplasmic reticulum membrane] + diglyceride (1-18:0, 2-16:1) [endoplasmic reticulum membrane] + CTP [endoplasmic reticulum membrane] -> phosphatidate (1-18:0, 2-16:1) [endoplasmic reticulum membrane] + CDP [endoplasmic reticulum membrane]	YOR311C	0	0
r_2515	DAG kinase (1-18:1, 2-16:1), ER membrane	H+ [endoplasmic reticulum membrane] + diglyceride (1-18:1, 2-16:1) [endoplasmic reticulum membrane] + CTP [endoplasmic reticulum membrane] -> phosphatidate (1-18:1, 2-16:1) [endoplasmic reticulum membrane] + CDP [endoplasmic reticulum membrane]	YOR311C	0	0
r_2516	DAG kinase (1-16:0, 2-18:1), ER membrane	H+ [endoplasmic reticulum membrane] + diglyceride (1-16:0, 2-18:1) [endoplasmic reticulum membrane] + CTP [endoplasmic reticulum membrane] -> phosphatidate (1-16:0, 2-18:1) [endoplasmic reticulum membrane] + CDP [endoplasmic reticulum membrane]	YOR311C	0	0
r_2517	DAG kinase (1-16:1, 2-18:1), ER membrane	H+ [endoplasmic reticulum membrane] + diglyceride (1-16:1, 2-18:1) [endoplasmic reticulum membrane] + CTP [endoplasmic reticulum membrane] -> phosphatidate (1-16:1, 2-18:1) [endoplasmic reticulum membrane] + CDP [endoplasmic reticulum membrane]	YOR311C	0	0
r_2518	DAG kinase (1-18:0, 2-18:1), ER membrane	H+ [endoplasmic reticulum membrane] + diglyceride (1-18:0, 2-18:1) [endoplasmic reticulum membrane] + CTP [endoplasmic reticulum membrane] -> phosphatidate (1-18:0, 2-18:1) [endoplasmic reticulum membrane] + CDP [endoplasmic reticulum membrane]	YOR311C	0	0
r_2519	DAG kinase (1-18:1, 2-18:1), ER membrane	H+ [endoplasmic reticulum membrane] + diglyceride (1-18:1, 2-18:1) [endoplasmic reticulum membrane] + CTP [endoplasmic reticulum membrane] -> phosphatidate (1-18:1, 2-18:1) [endoplasmic reticulum membrane] + CDP [endoplasmic reticulum membrane]	YOR311C	0	0
r_2520	ethanolaminephosphotransferase (1-16:0, 2-16:1), ER membrane	diglyceride (1-16:0, 2-16:1) [endoplasmic reticulum membrane] + CDP-ethanolamine [endoplasmic reticulum membrane] -> H+ [endoplasmic reticulum membrane] + CMP [endoplasmic reticulum membrane] + phosphatidylethanolamine (1-16:0, 2-16:1) [endoplasmic reticulum membrane]	YHR123W	0	0
r_2521	ethanolaminephosphotransferase (1-16:1, 2-16:1), ER membrane	diglyceride (1-16:1, 2-16:1) [endoplasmic reticulum membrane] + CDP-ethanolamine [endoplasmic reticulum membrane] -> H+ [endoplasmic reticulum membrane] + CMP [endoplasmic reticulum membrane] + phosphatidylethanolamine (1-16:1, 2-16:1) [endoplasmic reticulum membrane]	YHR123W	0	0
r_2522	ethanolaminephosphotransferase (1-18:0, 2-16:1), ER membrane	diglyceride (1-18:0, 2-16:1) [endoplasmic reticulum membrane] + CDP-ethanolamine [endoplasmic reticulum membrane] -> H+ [endoplasmic reticulum membrane] + CMP [endoplasmic reticulum membrane] + phosphatidylethanolamine (1-18:0, 2-16:1) [endoplasmic reticulum membrane]	YHR123W	0	0
r_2523	ethanolaminephosphotransferase (1-18:1, 2-16:1), ER membrane	diglyceride (1-18:1, 2-16:1) [endoplasmic reticulum membrane] + CDP-ethanolamine [endoplasmic reticulum membrane] -> H+ [endoplasmic reticulum membrane] + CMP [endoplasmic reticulum membrane] + phosphatidylethanolamine (1-18:1, 2-16:1) [endoplasmic reticulum membrane]	YHR123W	0	0
r_2524	ethanolaminephosphotransferase (1-16:0, 2-18:1), ER membrane	diglyceride (1-16:0, 2-18:1) [endoplasmic reticulum membrane] + CDP-ethanolamine [endoplasmic reticulum membrane] -> H+ [endoplasmic reticulum membrane] + CMP [endoplasmic reticulum membrane] + phosphatidylethanolamine (1-16:0, 2-18:1) [endoplasmic reticulum membrane]	YHR123W	0	0
r_2525	ethanolaminephosphotransferase (1-16:1, 2-18:1), ER membrane	diglyceride (1-16:1, 2-18:1) [endoplasmic reticulum membrane] + CDP-ethanolamine [endoplasmic reticulum membrane] -> H+ [endoplasmic reticulum membrane] + CMP [endoplasmic reticulum membrane] + phosphatidylethanolamine (1-16:1, 2-18:1) [endoplasmic reticulum membrane]	YHR123W	0	0
r_2526	ethanolaminephosphotransferase (1-18:0, 2-18:1), ER membrane	diglyceride (1-18:0, 2-18:1) [endoplasmic reticulum membrane] + CDP-ethanolamine [endoplasmic reticulum membrane] -> H+ [endoplasmic reticulum membrane] + CMP [endoplasmic reticulum membrane] + phosphatidylethanolamine (1-18:0, 2-18:1) [endoplasmic reticulum membrane]	YHR123W	0	0
r_2527	ethanolaminephosphotransferase (1-18:1, 2-18:1), ER membrane	diglyceride (1-18:1, 2-18:1) [endoplasmic reticulum membrane] + CDP-ethanolamine [endoplasmic reticulum membrane] -> H+ [endoplasmic reticulum membrane] + CMP [endoplasmic reticulum membrane] + phosphatidylethanolamine (1-18:1, 2-18:1) [endoplasmic reticulum membrane]	YHR123W	0	0
r_2528	cholinephosphotransferase (1-16:0, 2-16:1), ER membrane	diglyceride (1-16:0, 2-16:1) [endoplasmic reticulum membrane] + CDP-choline [endoplasmic reticulum membrane] -> H+ [endoplasmic reticulum membrane] + CMP [endoplasmic reticulum membrane] + phosphatidylcholine (1-16:0, 2-16:1) [endoplasmic reticulum membrane]	( YHR123W or YNL130C )	0	0
r_2529	cholinephosphotransferase (1-16:1, 2-16:1), ER membrane	diglyceride (1-16:1, 2-16:1) [endoplasmic reticulum membrane] + CDP-choline [endoplasmic reticulum membrane] -> H+ [endoplasmic reticulum membrane] + CMP [endoplasmic reticulum membrane] + phosphatidylcholine (1-16:1, 2-16:1) [endoplasmic reticulum membrane]	( YHR123W or YNL130C )	0	0
r_2530	cholinephosphotransferase (1-18:0, 2-16:1), ER membrane	diglyceride (1-18:0, 2-16:1) [endoplasmic reticulum membrane] + CDP-choline [endoplasmic reticulum membrane] -> H+ [endoplasmic reticulum membrane] + CMP [endoplasmic reticulum membrane] + phosphatidylcholine (1-18:0, 2-16:1) [endoplasmic reticulum membrane]	( YHR123W or YNL130C )	0	0
r_2531	cholinephosphotransferase (1-18:1, 2-16:1), ER membrane	diglyceride (1-18:1, 2-16:1) [endoplasmic reticulum membrane] + CDP-choline [endoplasmic reticulum membrane] -> H+ [endoplasmic reticulum membrane] + CMP [endoplasmic reticulum membrane] + phosphatidylcholine (1-18:1, 2-16:1) [endoplasmic reticulum membrane]	( YHR123W or YNL130C )	0	0
r_2532	cholinephosphotransferase (1-16:0, 2-18:1), ER membrane	diglyceride (1-16:0, 2-18:1) [endoplasmic reticulum membrane] + CDP-choline [endoplasmic reticulum membrane] -> H+ [endoplasmic reticulum membrane] + CMP [endoplasmic reticulum membrane] + phosphatidylcholine (1-16:0, 2-18:1) [endoplasmic reticulum membrane]	( YHR123W or YNL130C )	0	0
r_2533	cholinephosphotransferase (1-16:1, 2-18:1), ER membrane	diglyceride (1-16:1, 2-18:1) [endoplasmic reticulum membrane] + CDP-choline [endoplasmic reticulum membrane] -> H+ [endoplasmic reticulum membrane] + CMP [endoplasmic reticulum membrane] + phosphatidylcholine (1-16:1, 2-18:1) [endoplasmic reticulum membrane]	( YHR123W or YNL130C )	0	0
r_2534	cholinephosphotransferase (1-18:0, 2-18:1), ER membrane	diglyceride (1-18:0, 2-18:1) [endoplasmic reticulum membrane] + CDP-choline [endoplasmic reticulum membrane] -> H+ [endoplasmic reticulum membrane] + CMP [endoplasmic reticulum membrane] + phosphatidylcholine (1-18:0, 2-18:1) [endoplasmic reticulum membrane]	( YHR123W or YNL130C )	0	0
r_2535	cholinephosphotransferase (1-18:1, 2-18:1), ER membrane	diglyceride (1-18:1, 2-18:1) [endoplasmic reticulum membrane] + CDP-choline [endoplasmic reticulum membrane] -> H+ [endoplasmic reticulum membrane] + CMP [endoplasmic reticulum membrane] + phosphatidylcholine (1-18:1, 2-18:1) [endoplasmic reticulum membrane]	( YHR123W or YNL130C )	0	0
r_2536	phosphatidylglycerolphosphate synthase (1-16:0, 2-16:1), mitochondrial membrane	CDP-diacylglycerol (1-16:0, 2-16:1) [mitochondrial membrane] + glycerol 3-phosphate [mitochondrial membrane] -> CMP [mitochondrial membrane] + 3-(3-sn-phosphatidyl)-sn-glycerol 1-phosphate (1-16:0, 2-16:1) [mitochondrial membrane]	YCL004W	0	0
r_2537	phosphatidylglycerolphosphate synthase (1-16:1, 2-16:1), mitochondrial membrane	CDP-diacylglycerol (1-16:1, 2-16:1) [mitochondrial membrane] + glycerol 3-phosphate [mitochondrial membrane] -> CMP [mitochondrial membrane] + 3-(3-sn-phosphatidyl)-sn-glycerol 1-phosphate (1-16:1, 2-16:1) [mitochondrial membrane]	YCL004W	0	0
r_2538	phosphatidylglycerolphosphate synthase (1-18:0, 2-16:1), mitochondrial membrane	CDP-diacylglycerol (1-18:0, 2-16:1) [mitochondrial membrane] + glycerol 3-phosphate [mitochondrial membrane] -> CMP [mitochondrial membrane] + 3-(3-sn-phosphatidyl)-sn-glycerol 1-phosphate (1-18:0, 2-16:1) [mitochondrial membrane]	YCL004W	0	0
r_2539	phosphatidylglycerolphosphate synthase (1-18:1, 2-16:1), mitochondrial membrane	CDP-diacylglycerol (1-18:1, 2-16:1) [mitochondrial membrane] + glycerol 3-phosphate [mitochondrial membrane] -> CMP [mitochondrial membrane] + 3-(3-sn-phosphatidyl)-sn-glycerol 1-phosphate (1-18:1, 2-16:1) [mitochondrial membrane]	YCL004W	0	0
r_2540	phosphatidylglycerolphosphate synthase (1-16:0, 2-18:1), mitochondrial membrane	CDP-diacylglycerol (1-16:0, 2-18:1) [mitochondrial membrane] + glycerol 3-phosphate [mitochondrial membrane] -> CMP [mitochondrial membrane] + 3-(3-sn-phosphatidyl)-sn-glycerol 1-phosphate (1-16:0, 2-18:1) [mitochondrial membrane]	YCL004W	0	0
r_2541	phosphatidylglycerolphosphate synthase (1-16:1, 2-18:1), mitochondrial membrane	CDP-diacylglycerol (1-16:1, 2-18:1) [mitochondrial membrane] + glycerol 3-phosphate [mitochondrial membrane] -> CMP [mitochondrial membrane] + 3-(3-sn-phosphatidyl)-sn-glycerol 1-phosphate (1-16:1, 2-18:1) [mitochondrial membrane]	YCL004W	0	0
r_2542	PGP phosphatase (1-16:0, 2-16:1), mitochondrial membrane	3-(3-sn-phosphatidyl)-sn-glycerol 1-phosphate (1-16:0, 2-16:1) [mitochondrial membrane] + H2O [mitochondrial membrane] -> 2 H+ [mitochondrial membrane] + phosphatidylglycerol (1-16:0, 2-16:1) [mitochondrial membrane] + phosphate [mitochondrial membrane]	YHR100C	0	0
r_2543	PGP phosphatase (1-16:1, 2-16:1), mitochondrial membrane	3-(3-sn-phosphatidyl)-sn-glycerol 1-phosphate (1-16:1, 2-16:1) [mitochondrial membrane] + H2O [mitochondrial membrane] -> 2 H+ [mitochondrial membrane] + phosphate [mitochondrial membrane] + phosphatidylglycerol (1-16:1, 2-16:1) [mitochondrial membrane]	YHR100C	0	0
r_2544	PGP phosphatase (1-18:0, 2-16:1), mitochondrial membrane	3-(3-sn-phosphatidyl)-sn-glycerol 1-phosphate (1-18:0, 2-16:1) [mitochondrial membrane] + H2O [mitochondrial membrane] -> 2 H+ [mitochondrial membrane] + phosphate [mitochondrial membrane] + phosphatidylglycerol (1-18:0, 2-16:1) [mitochondrial membrane]	YHR100C	0	0
r_2545	PGP phosphatase (1-18:1, 2-16:1), mitochondrial membrane	3-(3-sn-phosphatidyl)-sn-glycerol 1-phosphate (1-18:1, 2-16:1) [mitochondrial membrane] + H2O [mitochondrial membrane] -> 2 H+ [mitochondrial membrane] + phosphate [mitochondrial membrane] + phosphatidylglycerol (1-18:1, 2-16:1) [mitochondrial membrane]	YHR100C	0	0
r_2546	PGP phosphatase (1-16:0, 2-18:1), mitochondrial membrane	3-(3-sn-phosphatidyl)-sn-glycerol 1-phosphate (1-16:0, 2-18:1) [mitochondrial membrane] + H2O [mitochondrial membrane] -> 2 H+ [mitochondrial membrane] + phosphate [mitochondrial membrane] + phosphatidylglycerol (1-16:0, 2-18:1) [mitochondrial membrane]	YHR100C	0	0
r_2547	PGP phosphatase (1-16:1, 2-18:1), mitochondrial membrane	3-(3-sn-phosphatidyl)-sn-glycerol 1-phosphate (1-16:1, 2-18:1) [mitochondrial membrane] + H2O [mitochondrial membrane] -> 2 H+ [mitochondrial membrane] + phosphate [mitochondrial membrane] + phosphatidylglycerol (1-16:1, 2-18:1) [mitochondrial membrane]	YHR100C	0	0
r_2548	CL synthase (1-16:0, 2-16:1, 3-16:0, 4-16:1), mitochondrial membrane	CDP-diacylglycerol (1-16:0, 2-16:1) [mitochondrial membrane] + phosphatidylglycerol (1-16:0, 2-16:1) [mitochondrial membrane] -> 2 H+ [mitochondrial membrane] + CMP [mitochondrial membrane] + cardiolipin (1-16:0, 2-16:1, 3-16:0, 4-16:1) [mitochondrial membrane]	YDL142C	0	0
r_2549	CL synthase (1-16:0, 2-16:1, 3-16:1, 4-16:1), mitochondrial membrane	CDP-diacylglycerol (1-16:0, 2-16:1) [mitochondrial membrane] + phosphatidylglycerol (1-16:1, 2-16:1) [mitochondrial membrane] -> 2 H+ [mitochondrial membrane] + CMP [mitochondrial membrane] + cardiolipin (1-16:0, 2-16:1, 3-16:1, 4-16:1) [mitochondrial membrane]	YDL142C	0	0
r_2550	CL synthase (1-16:0, 2-16:1, 3-18:0, 4-16:1), mitochondrial membrane	CDP-diacylglycerol (1-16:0, 2-16:1) [mitochondrial membrane] + phosphatidylglycerol (1-18:0, 2-16:1) [mitochondrial membrane] -> 2 H+ [mitochondrial membrane] + CMP [mitochondrial membrane] + cardiolipin (1-16:0, 2-16:1, 3-18:0, 4-16:1) [mitochondrial membrane]	YDL142C	0	0
r_2551	CL synthase (1-16:0, 2-16:1, 3-18:1, 4-16:1), mitochondrial membrane	CDP-diacylglycerol (1-16:0, 2-16:1) [mitochondrial membrane] + phosphatidylglycerol (1-18:1, 2-16:1) [mitochondrial membrane] -> 2 H+ [mitochondrial membrane] + CMP [mitochondrial membrane] + cardiolipin (1-16:0, 2-16:1, 3-18:1, 4-16:1) [mitochondrial membrane]	YDL142C	0	0
r_2552	CL synthase (1-16:0, 2-16:1, 3-16:0, 4-18:1), mitochondrial membrane	CDP-diacylglycerol (1-16:0, 2-16:1) [mitochondrial membrane] + phosphatidylglycerol (1-16:0, 2-18:1) [mitochondrial membrane] -> 2 H+ [mitochondrial membrane] + CMP [mitochondrial membrane] + cardiolipin (1-16:0, 2-16:1, 3-16:0, 4-18:1) [mitochondrial membrane]	YDL142C	0	0
r_2553	CL synthase (1-16:0, 2-16:1, 3-16:1, 4-18:1), mitochondrial membrane	CDP-diacylglycerol (1-16:0, 2-16:1) [mitochondrial membrane] + phosphatidylglycerol (1-16:1, 2-18:1) [mitochondrial membrane] -> 2 H+ [mitochondrial membrane] + CMP [mitochondrial membrane] + cardiolipin (1-16:0, 2-16:1, 3-16:1, 4-18:1) [mitochondrial membrane]	YDL142C	0	0
r_2554	CL synthase (1-16:1, 2-16:1, 3-16:0, 4-16:1), mitochondrial membrane	CDP-diacylglycerol (1-16:1, 2-16:1) [mitochondrial membrane] + phosphatidylglycerol (1-16:0, 2-16:1) [mitochondrial membrane] -> 2 H+ [mitochondrial membrane] + CMP [mitochondrial membrane] + cardiolipin (1-16:1, 2-16:1, 3-16:0, 4-16:1) [mitochondrial membrane]	YDL142C	0	0
r_2555	CL synthase (1-16:1, 2-16:1, 3-16:1, 4-16:1), mitochondrial membrane	CDP-diacylglycerol (1-16:1, 2-16:1) [mitochondrial membrane] + phosphatidylglycerol (1-16:1, 2-16:1) [mitochondrial membrane] -> 2 H+ [mitochondrial membrane] + CMP [mitochondrial membrane] + cardiolipin (1-16:1, 2-16:1, 3-16:1, 4-16:1) [mitochondrial membrane]	YDL142C	0	0
r_2556	CL synthase (1-16:1, 2-16:1, 3-18:0, 4-16:1), mitochondrial membrane	CDP-diacylglycerol (1-16:1, 2-16:1) [mitochondrial membrane] + phosphatidylglycerol (1-18:0, 2-16:1) [mitochondrial membrane] -> 2 H+ [mitochondrial membrane] + CMP [mitochondrial membrane] + cardiolipin (1-16:1, 2-16:1, 3-18:0, 4-16:1) [mitochondrial membrane]	YDL142C	0	0
r_2557	CL synthase (1-16:1, 2-16:1, 3-18:1, 4-16:1), mitochondrial membrane	CDP-diacylglycerol (1-16:1, 2-16:1) [mitochondrial membrane] + phosphatidylglycerol (1-18:1, 2-16:1) [mitochondrial membrane] -> 2 H+ [mitochondrial membrane] + CMP [mitochondrial membrane] + cardiolipin (1-16:1, 2-16:1, 3-18:1, 4-16:1) [mitochondrial membrane]	YDL142C	0	0
r_2558	CL synthase (1-16:1, 2-16:1, 3-16:0, 4-18:1), mitochondrial membrane	CDP-diacylglycerol (1-16:1, 2-16:1) [mitochondrial membrane] + phosphatidylglycerol (1-16:0, 2-18:1) [mitochondrial membrane] -> 2 H+ [mitochondrial membrane] + CMP [mitochondrial membrane] + cardiolipin (1-16:1, 2-16:1, 3-16:0, 4-18:1) [mitochondrial membrane]	YDL142C	0	0
r_2559	CL synthase (1-16:1, 2-16:1, 3-16:1, 4-18:1), mitochondrial membrane	CDP-diacylglycerol (1-16:1, 2-16:1) [mitochondrial membrane] + phosphatidylglycerol (1-16:1, 2-18:1) [mitochondrial membrane] -> 2 H+ [mitochondrial membrane] + CMP [mitochondrial membrane] + cardiolipin (1-16:1, 2-16:1, 3-16:1, 4-18:1) [mitochondrial membrane]	YDL142C	0	0
r_2560	CL synthase (1-18:0, 2-16:1, 3-16:0, 4-16:1), mitochondrial membrane	CDP-diacylglycerol (1-18:0, 2-16:1) [mitochondrial membrane] + phosphatidylglycerol (1-16:0, 2-16:1) [mitochondrial membrane] -> 2 H+ [mitochondrial membrane] + CMP [mitochondrial membrane] + cardiolipin (1-18:0, 2-16:1, 3-16:0, 4-16:1) [mitochondrial membrane]	YDL142C	0	0
r_2561	CL synthase (1-18:0, 2-16:1, 3-16:1, 4-16:1), mitochondrial membrane	CDP-diacylglycerol (1-18:0, 2-16:1) [mitochondrial membrane] + phosphatidylglycerol (1-16:1, 2-16:1) [mitochondrial membrane] -> 2 H+ [mitochondrial membrane] + CMP [mitochondrial membrane] + cardiolipin (1-18:0, 2-16:1, 3-16:1, 4-16:1) [mitochondrial membrane]	YDL142C	0	0
r_2562	CL synthase (1-18:0, 2-16:1, 3-18:0, 4-16:1), mitochondrial membrane	CDP-diacylglycerol (1-18:0, 2-16:1) [mitochondrial membrane] + phosphatidylglycerol (1-18:0, 2-16:1) [mitochondrial membrane] -> 2 H+ [mitochondrial membrane] + CMP [mitochondrial membrane] + cardiolipin (1-18:0, 2-16:1, 3-18:0, 4-16:1) [mitochondrial membrane]	YDL142C	0	0
r_2563	CL synthase (1-18:0, 2-16:1, 3-18:1, 4-16:1), mitochondrial membrane	CDP-diacylglycerol (1-18:0, 2-16:1) [mitochondrial membrane] + phosphatidylglycerol (1-18:1, 2-16:1) [mitochondrial membrane] -> 2 H+ [mitochondrial membrane] + CMP [mitochondrial membrane] + cardiolipin (1-18:0, 2-16:1, 3-18:1, 4-16:1) [mitochondrial membrane]	YDL142C	0	0
r_2564	CL synthase (1-18:0, 2-16:1, 3-16:0, 4-18:1), mitochondrial membrane	CDP-diacylglycerol (1-18:0, 2-16:1) [mitochondrial membrane] + phosphatidylglycerol (1-16:0, 2-18:1) [mitochondrial membrane] -> 2 H+ [mitochondrial membrane] + CMP [mitochondrial membrane] + cardiolipin (1-18:0, 2-16:1, 3-16:0, 4-18:1) [mitochondrial membrane]	YDL142C	0	0
r_2565	CL synthase (1-18:0, 2-16:1, 3-16:1, 4-18:1), mitochondrial membrane	CDP-diacylglycerol (1-18:0, 2-16:1) [mitochondrial membrane] + phosphatidylglycerol (1-16:1, 2-18:1) [mitochondrial membrane] -> 2 H+ [mitochondrial membrane] + CMP [mitochondrial membrane] + cardiolipin (1-18:0, 2-16:1, 3-16:1, 4-18:1) [mitochondrial membrane]	YDL142C	0	0
r_2566	CL synthase (1-18:1, 2-16:1, 3-16:0, 4-16:1), mitochondrial membrane	CDP-diacylglycerol (1-18:1, 2-16:1) [mitochondrial membrane] + phosphatidylglycerol (1-16:0, 2-16:1) [mitochondrial membrane] -> 2 H+ [mitochondrial membrane] + CMP [mitochondrial membrane] + cardiolipin (1-18:1, 2-16:1, 3-16:0, 4-16:1) [mitochondrial membrane]	YDL142C	0	0
r_2567	CL synthase (1-18:1, 2-16:1, 3-16:1, 4-16:1), mitochondrial membrane	CDP-diacylglycerol (1-18:1, 2-16:1) [mitochondrial membrane] + phosphatidylglycerol (1-16:1, 2-16:1) [mitochondrial membrane] -> 2 H+ [mitochondrial membrane] + CMP [mitochondrial membrane] + cardiolipin (1-18:1, 2-16:1, 3-16:1, 4-16:1) [mitochondrial membrane]	YDL142C	0	0
r_2568	CL synthase (1-18:1, 2-16:1, 3-18:0, 4-16:1), mitochondrial membrane	CDP-diacylglycerol (1-18:1, 2-16:1) [mitochondrial membrane] + phosphatidylglycerol (1-18:0, 2-16:1) [mitochondrial membrane] -> 2 H+ [mitochondrial membrane] + CMP [mitochondrial membrane] + cardiolipin (1-18:1, 2-16:1, 3-18:0, 4-16:1) [mitochondrial membrane]	YDL142C	0	0
r_2569	CL synthase (1-18:1, 2-16:1, 3-18:1, 4-16:1), mitochondrial membrane	CDP-diacylglycerol (1-18:1, 2-16:1) [mitochondrial membrane] + phosphatidylglycerol (1-18:1, 2-16:1) [mitochondrial membrane] -> 2 H+ [mitochondrial membrane] + CMP [mitochondrial membrane] + cardiolipin (1-18:1, 2-16:1, 3-18:1, 4-16:1) [mitochondrial membrane]	YDL142C	0	0
r_2570	CL synthase (1-18:1, 2-16:1, 3-16:0, 4-18:1), mitochondrial membrane	CDP-diacylglycerol (1-18:1, 2-16:1) [mitochondrial membrane] + phosphatidylglycerol (1-16:0, 2-18:1) [mitochondrial membrane] -> 2 H+ [mitochondrial membrane] + CMP [mitochondrial membrane] + cardiolipin (1-18:1, 2-16:1, 3-16:0, 4-18:1) [mitochondrial membrane]	YDL142C	0	0
r_2571	CL synthase (1-18:1, 2-16:1, 3-16:1, 4-18:1), mitochondrial membrane	CDP-diacylglycerol (1-18:1, 2-16:1) [mitochondrial membrane] + phosphatidylglycerol (1-16:1, 2-18:1) [mitochondrial membrane] -> 2 H+ [mitochondrial membrane] + CMP [mitochondrial membrane] + cardiolipin (1-18:1, 2-16:1, 3-16:1, 4-18:1) [mitochondrial membrane]	YDL142C	0	0
r_2572	CL synthase (1-16:0, 2-18:1, 3-16:0, 4-16:1), mitochondrial membrane	CDP-diacylglycerol (1-16:0, 2-18:1) [mitochondrial membrane] + phosphatidylglycerol (1-16:0, 2-16:1) [mitochondrial membrane] -> 2 H+ [mitochondrial membrane] + CMP [mitochondrial membrane] + cardiolipin (1-16:0, 2-18:1, 3-16:0, 4-16:1) [mitochondrial membrane]	YDL142C	0	0
r_2573	CL synthase (1-16:0, 2-18:1, 3-16:1, 4-16:1), mitochondrial membrane	CDP-diacylglycerol (1-16:0, 2-18:1) [mitochondrial membrane] + phosphatidylglycerol (1-16:1, 2-16:1) [mitochondrial membrane] -> 2 H+ [mitochondrial membrane] + CMP [mitochondrial membrane] + cardiolipin (1-16:0, 2-18:1, 3-16:1, 4-16:1) [mitochondrial membrane]	YDL142C	0	0
r_2574	CL synthase (1-16:0, 2-18:1, 3-18:0, 4-16:1), mitochondrial membrane	CDP-diacylglycerol (1-16:0, 2-18:1) [mitochondrial membrane] + phosphatidylglycerol (1-18:0, 2-16:1) [mitochondrial membrane] -> 2 H+ [mitochondrial membrane] + CMP [mitochondrial membrane] + cardiolipin (1-16:0, 2-18:1, 3-18:0, 4-16:1) [mitochondrial membrane]	YDL142C	0	0
r_2575	CL synthase (1-16:0, 2-18:1, 3-18:1, 4-16:1), mitochondrial membrane	CDP-diacylglycerol (1-16:0, 2-18:1) [mitochondrial membrane] + phosphatidylglycerol (1-18:1, 2-16:1) [mitochondrial membrane] -> 2 H+ [mitochondrial membrane] + CMP [mitochondrial membrane] + cardiolipin (1-16:0, 2-18:1, 3-18:1, 4-16:1) [mitochondrial membrane]	YDL142C	0	0
r_2576	CL synthase (1-16:0, 2-18:1, 3-16:0, 4-18:1), mitochondrial membrane	CDP-diacylglycerol (1-16:0, 2-18:1) [mitochondrial membrane] + phosphatidylglycerol (1-16:0, 2-18:1) [mitochondrial membrane] -> 2 H+ [mitochondrial membrane] + CMP [mitochondrial membrane] + cardiolipin (1-16:0, 2-18:1, 3-16:0, 4-18:1) [mitochondrial membrane]	YDL142C	0	0
r_2577	CL synthase (1-16:0, 2-18:1, 3-16:1, 4-18:1), mitochondrial membrane	CDP-diacylglycerol (1-16:0, 2-18:1) [mitochondrial membrane] + phosphatidylglycerol (1-16:1, 2-18:1) [mitochondrial membrane] -> 2 H+ [mitochondrial membrane] + CMP [mitochondrial membrane] + cardiolipin (1-16:0, 2-18:1, 3-16:1, 4-18:1) [mitochondrial membrane]	YDL142C	0	0
r_2578	CL synthase (1-16:1, 2-18:1, 3-16:0, 4-16:1), mitochondrial membrane	CDP-diacylglycerol (1-16:1, 2-18:1) [mitochondrial membrane] + phosphatidylglycerol (1-16:0, 2-16:1) [mitochondrial membrane] -> 2 H+ [mitochondrial membrane] + CMP [mitochondrial membrane] + cardiolipin (1-16:1, 2-18:1, 3-16:0, 4-16:1) [mitochondrial membrane]	YDL142C	0	0
r_2579	CL synthase (1-16:1, 2-18:1, 3-16:1, 4-16:1), mitochondrial membrane	CDP-diacylglycerol (1-16:1, 2-18:1) [mitochondrial membrane] + phosphatidylglycerol (1-16:1, 2-16:1) [mitochondrial membrane] -> 2 H+ [mitochondrial membrane] + CMP [mitochondrial membrane] + cardiolipin (1-16:1, 2-18:1, 3-16:1, 4-16:1) [mitochondrial membrane]	YDL142C	0	0
r_2580	CL synthase (1-16:1, 2-18:1, 3-18:0, 4-16:1), mitochondrial membrane	CDP-diacylglycerol (1-16:1, 2-18:1) [mitochondrial membrane] + phosphatidylglycerol (1-18:0, 2-16:1) [mitochondrial membrane] -> 2 H+ [mitochondrial membrane] + CMP [mitochondrial membrane] + cardiolipin (1-16:1, 2-18:1, 3-18:0, 4-16:1) [mitochondrial membrane]	YDL142C	0	0
r_2581	CL synthase (1-16:1, 2-18:1, 3-18:1, 4-16:1), mitochondrial membrane	CDP-diacylglycerol (1-16:1, 2-18:1) [mitochondrial membrane] + phosphatidylglycerol (1-18:1, 2-16:1) [mitochondrial membrane] -> 2 H+ [mitochondrial membrane] + CMP [mitochondrial membrane] + cardiolipin (1-16:1, 2-18:1, 3-18:1, 4-16:1) [mitochondrial membrane]	YDL142C	0	0
r_2582	CL synthase (1-16:1, 2-18:1, 3-16:0, 4-18:1), mitochondrial membrane	CDP-diacylglycerol (1-16:1, 2-18:1) [mitochondrial membrane] + phosphatidylglycerol (1-16:0, 2-18:1) [mitochondrial membrane] -> 2 H+ [mitochondrial membrane] + CMP [mitochondrial membrane] + cardiolipin (1-16:1, 2-18:1, 3-16:0, 4-18:1) [mitochondrial membrane]	YDL142C	0	0
r_2583	CL synthase (1-16:1, 2-18:1, 3-16:1, 4-18:1), mitochondrial membrane	CDP-diacylglycerol (1-16:1, 2-18:1) [mitochondrial membrane] + phosphatidylglycerol (1-16:1, 2-18:1) [mitochondrial membrane] -> 2 H+ [mitochondrial membrane] + CMP [mitochondrial membrane] + cardiolipin (1-16:1, 2-18:1, 3-16:1, 4-18:1) [mitochondrial membrane]	YDL142C	0	0
r_2584	CL (1-16:0, 2-16:1, 3-16:0, 4-16:1) phospholipase (1-position), mitochondrial membrane	H2O [mitochondrial membrane] + cardiolipin (1-16:0, 2-16:1, 3-16:0, 4-16:1) [mitochondrial membrane] -> H+ [mitochondrial membrane] + monolysocardiolipin (2-16:1, 3-16:0, 4-16:1) [mitochondrial membrane] + palmitate [mitochondrial membrane]	YGR110W	0	0
r_2585	CL (1-16:0, 2-16:1, 3-16:1, 4-16:1) phospholipase (1-position), mitochondrial membrane	H2O [mitochondrial membrane] + cardiolipin (1-16:0, 2-16:1, 3-16:1, 4-16:1) [mitochondrial membrane] -> H+ [mitochondrial membrane] + palmitate [mitochondrial membrane] + monolysocardiolipin (2-16:1, 3-16:1, 4-16:1) [mitochondrial membrane]	YGR110W	0	0
r_2586	CL (1-16:0, 2-16:1, 3-18:0, 4-16:1) phospholipase (1-position), mitochondrial membrane	H2O [mitochondrial membrane] + cardiolipin (1-16:0, 2-16:1, 3-18:0, 4-16:1) [mitochondrial membrane] -> H+ [mitochondrial membrane] + palmitate [mitochondrial membrane] + monolysocardiolipin (2-16:1, 3-18:0, 4-16:1) [mitochondrial membrane]	YGR110W	0	0
r_2587	CL (1-16:0, 2-16:1, 3-18:1, 4-16:1) phospholipase (1-position), mitochondrial membrane	H2O [mitochondrial membrane] + cardiolipin (1-16:0, 2-16:1, 3-18:1, 4-16:1) [mitochondrial membrane] -> H+ [mitochondrial membrane] + palmitate [mitochondrial membrane] + monolysocardiolipin (2-16:1, 3-18:1, 4-16:1) [mitochondrial membrane]	YGR110W	0	0
r_2588	CL (1-16:0, 2-16:1, 3-16:0, 4-18:1) phospholipase (1-position), mitochondrial membrane	H2O [mitochondrial membrane] + cardiolipin (1-16:0, 2-16:1, 3-16:0, 4-18:1) [mitochondrial membrane] -> H+ [mitochondrial membrane] + palmitate [mitochondrial membrane] + monolysocardiolipin (2-16:1, 3-16:0, 4-18:1) [mitochondrial membrane]	YGR110W	0	0
r_2589	CL (1-16:0, 2-16:1, 3-16:1, 4-18:1) phospholipase (1-position), mitochondrial membrane	H2O [mitochondrial membrane] + cardiolipin (1-16:0, 2-16:1, 3-16:1, 4-18:1) [mitochondrial membrane] -> H+ [mitochondrial membrane] + palmitate [mitochondrial membrane] + monolysocardiolipin (2-16:1, 3-16:1, 4-18:1) [mitochondrial membrane]	YGR110W	0	0
r_2590	CL (1-18:0, 2-16:1, 3-16:0, 4-16:1) phospholipase (1-position), mitochondrial membrane	H2O [mitochondrial membrane] + cardiolipin (1-18:0, 2-16:1, 3-16:0, 4-16:1) [mitochondrial membrane] -> H+ [mitochondrial membrane] + monolysocardiolipin (2-16:1, 3-16:0, 4-16:1) [mitochondrial membrane] + stearate [mitochondrial membrane]	YGR110W	0	0
r_2591	CL (1-18:0, 2-16:1, 3-16:1, 4-16:1) phospholipase (1-position), mitochondrial membrane	H2O [mitochondrial membrane] + cardiolipin (1-18:0, 2-16:1, 3-16:1, 4-16:1) [mitochondrial membrane] -> H+ [mitochondrial membrane] + monolysocardiolipin (2-16:1, 3-16:1, 4-16:1) [mitochondrial membrane] + stearate [mitochondrial membrane]	YGR110W	0	0
r_2592	CL (1-18:0, 2-16:1, 3-18:0, 4-16:1) phospholipase (1-position), mitochondrial membrane	H2O [mitochondrial membrane] + cardiolipin (1-18:0, 2-16:1, 3-18:0, 4-16:1) [mitochondrial membrane] -> H+ [mitochondrial membrane] + monolysocardiolipin (2-16:1, 3-18:0, 4-16:1) [mitochondrial membrane] + stearate [mitochondrial membrane]	YGR110W	0	0
r_2593	CL (1-18:0, 2-16:1, 3-18:1, 4-16:1) phospholipase (1-position), mitochondrial membrane	H2O [mitochondrial membrane] + cardiolipin (1-18:0, 2-16:1, 3-18:1, 4-16:1) [mitochondrial membrane] -> H+ [mitochondrial membrane] + monolysocardiolipin (2-16:1, 3-18:1, 4-16:1) [mitochondrial membrane] + stearate [mitochondrial membrane]	YGR110W	0	0
r_2594	CL (1-18:0, 2-16:1, 3-16:0, 4-18:1) phospholipase (1-position), mitochondrial membrane	H2O [mitochondrial membrane] + cardiolipin (1-18:0, 2-16:1, 3-16:0, 4-18:1) [mitochondrial membrane] -> H+ [mitochondrial membrane] + monolysocardiolipin (2-16:1, 3-16:0, 4-18:1) [mitochondrial membrane] + stearate [mitochondrial membrane]	YGR110W	0	0
r_2595	CL (1-18:0, 2-16:1, 3-16:1, 4-18:1) phospholipase (1-position), mitochondrial membrane	H2O [mitochondrial membrane] + cardiolipin (1-18:0, 2-16:1, 3-16:1, 4-18:1) [mitochondrial membrane] -> H+ [mitochondrial membrane] + monolysocardiolipin (2-16:1, 3-16:1, 4-18:1) [mitochondrial membrane] + stearate [mitochondrial membrane]	YGR110W	0	0
r_2596	CL (1-16:0, 2-18:1, 3-16:0, 4-16:1) phospholipase (1-position), mitochondrial membrane	H2O [mitochondrial membrane] + cardiolipin (1-16:0, 2-18:1, 3-16:0, 4-16:1) [mitochondrial membrane] -> H+ [mitochondrial membrane] + palmitate [mitochondrial membrane] + monolysocardiolipin (2-18:1, 3-16:0, 4-16:1) [mitochondrial membrane]	YGR110W	0	0
r_2597	CL (1-16:0, 2-18:1, 3-16:1, 4-16:1) phospholipase (1-position), mitochondrial membrane	H2O [mitochondrial membrane] + cardiolipin (1-16:0, 2-18:1, 3-16:1, 4-16:1) [mitochondrial membrane] -> H+ [mitochondrial membrane] + palmitate [mitochondrial membrane] + monolysocardiolipin (2-18:1, 3-16:1, 4-16:1) [mitochondrial membrane]	YGR110W	0	0
r_2598	CL (1-16:0, 2-18:1, 3-18:0, 4-16:1) phospholipase (1-position), mitochondrial membrane	H2O [mitochondrial membrane] + cardiolipin (1-16:0, 2-18:1, 3-18:0, 4-16:1) [mitochondrial membrane] -> H+ [mitochondrial membrane] + palmitate [mitochondrial membrane] + monolysocardiolipin (2-18:1, 3-18:0, 4-16:1) [mitochondrial membrane]	YGR110W	0	0
r_2599	CL (1-16:0, 2-18:1, 3-18:1, 4-16:1) phospholipase (1-position), mitochondrial membrane	H2O [mitochondrial membrane] + cardiolipin (1-16:0, 2-18:1, 3-18:1, 4-16:1) [mitochondrial membrane] -> H+ [mitochondrial membrane] + palmitate [mitochondrial membrane] + monolysocardiolipin (2-18:1, 3-18:1, 4-16:1) [mitochondrial membrane]	YGR110W	0	0
r_2600	CL (1-16:0, 2-18:1, 3-16:0, 4-18:1) phospholipase (1-position), mitochondrial membrane	H2O [mitochondrial membrane] + cardiolipin (1-16:0, 2-18:1, 3-16:0, 4-18:1) [mitochondrial membrane] -> H+ [mitochondrial membrane] + palmitate [mitochondrial membrane] + monolysocardiolipin (2-18:1, 3-16:0, 4-18:1) [mitochondrial membrane]	YGR110W	0	0
r_2601	CL (1-16:0, 2-18:1, 3-16:1, 4-18:1) phospholipase (1-position), mitochondrial membrane	H2O [mitochondrial membrane] + cardiolipin (1-16:0, 2-18:1, 3-16:1, 4-18:1) [mitochondrial membrane] -> H+ [mitochondrial membrane] + palmitate [mitochondrial membrane] + monolysocardiolipin (2-18:1, 3-16:1, 4-18:1) [mitochondrial membrane]	YGR110W	0	0
r_2602	CL (1-16:0, 2-16:1, 3-16:0, 4-16:1) phospholipase (3-position), mitochondrial membrane	H2O [mitochondrial membrane] + cardiolipin (1-16:0, 2-16:1, 3-16:0, 4-16:1) [mitochondrial membrane] -> H+ [mitochondrial membrane] + palmitate [mitochondrial membrane] + monolysocardiolipin (1-16:0, 2-16:1, 4-16:1) [mitochondrial membrane]	YGR110W	0	0
r_2603	CL (1-16:0, 2-16:1, 3-18:0, 4-16:1) phospholipase (3-position), mitochondrial membrane	H2O [mitochondrial membrane] + cardiolipin (1-16:0, 2-16:1, 3-18:0, 4-16:1) [mitochondrial membrane] -> H+ [mitochondrial membrane] + stearate [mitochondrial membrane] + monolysocardiolipin (1-16:0, 2-16:1, 4-16:1) [mitochondrial membrane]	YGR110W	0	0
r_2604	CL (1-16:0, 2-16:1, 3-16:0, 4-18:1) phospholipase (3-position), mitochondrial membrane	H2O [mitochondrial membrane] + cardiolipin (1-16:0, 2-16:1, 3-16:0, 4-18:1) [mitochondrial membrane] -> H+ [mitochondrial membrane] + palmitate [mitochondrial membrane] + monolysocardiolipin (1-16:0, 2-16:1, 4-18:1) [mitochondrial membrane]	YGR110W	0	0
r_2605	CL (1-16:1, 2-16:1, 3-16:0, 4-16:1) phospholipase (3-position), mitochondrial membrane	H2O [mitochondrial membrane] + cardiolipin (1-16:1, 2-16:1, 3-16:0, 4-16:1) [mitochondrial membrane] -> H+ [mitochondrial membrane] + palmitate [mitochondrial membrane] + monolysocardiolipin (1-16:1, 2-16:1, 4-16:1) [mitochondrial membrane]	YGR110W	0	0
r_2606	CL (1-16:1, 2-16:1, 3-18:0, 4-16:1) phospholipase (3-position), mitochondrial membrane	H2O [mitochondrial membrane] + cardiolipin (1-16:1, 2-16:1, 3-18:0, 4-16:1) [mitochondrial membrane] -> H+ [mitochondrial membrane] + stearate [mitochondrial membrane] + monolysocardiolipin (1-16:1, 2-16:1, 4-16:1) [mitochondrial membrane]	YGR110W	0	0
r_2607	CL (1-16:1, 2-16:1, 3-16:0, 4-18:1) phospholipase (3-position), mitochondrial membrane	H2O [mitochondrial membrane] + cardiolipin (1-16:1, 2-16:1, 3-16:0, 4-18:1) [mitochondrial membrane] -> H+ [mitochondrial membrane] + palmitate [mitochondrial membrane] + monolysocardiolipin (1-16:1, 2-16:1, 4-18:1) [mitochondrial membrane]	YGR110W	0	0
r_2608	CL (1-18:0, 2-16:1, 3-16:0, 4-16:1) phospholipase (3-position), mitochondrial membrane	H2O [mitochondrial membrane] + cardiolipin (1-18:0, 2-16:1, 3-16:0, 4-16:1) [mitochondrial membrane] -> H+ [mitochondrial membrane] + palmitate [mitochondrial membrane] + monolysocardiolipin (1-18:0, 2-16:1, 4-16:1) [mitochondrial membrane]	YGR110W	0	0
r_2609	CL (1-18:0, 2-16:1, 3-18:0, 4-16:1) phospholipase (3-position), mitochondrial membrane	H2O [mitochondrial membrane] + cardiolipin (1-18:0, 2-16:1, 3-18:0, 4-16:1) [mitochondrial membrane] -> H+ [mitochondrial membrane] + stearate [mitochondrial membrane] + monolysocardiolipin (1-18:0, 2-16:1, 4-16:1) [mitochondrial membrane]	YGR110W	0	0
r_2610	CL (1-18:0, 2-16:1, 3-16:0, 4-18:1) phospholipase (3-position), mitochondrial membrane	H2O [mitochondrial membrane] + cardiolipin (1-18:0, 2-16:1, 3-16:0, 4-18:1) [mitochondrial membrane] -> H+ [mitochondrial membrane] + palmitate [mitochondrial membrane] + monolysocardiolipin (1-18:0, 2-16:1, 4-18:1) [mitochondrial membrane]	YGR110W	0	0
r_2611	CL (1-18:1, 2-16:1, 3-16:0, 4-16:1) phospholipase (3-position), mitochondrial membrane	H2O [mitochondrial membrane] + cardiolipin (1-18:1, 2-16:1, 3-16:0, 4-16:1) [mitochondrial membrane] -> H+ [mitochondrial membrane] + palmitate [mitochondrial membrane] + monolysocardiolipin (1-18:1, 2-16:1, 4-16:1) [mitochondrial membrane]	YGR110W	0	0
r_2612	CL (1-18:1, 2-16:1, 3-18:0, 4-16:1) phospholipase (3-position), mitochondrial membrane	H2O [mitochondrial membrane] + cardiolipin (1-18:1, 2-16:1, 3-18:0, 4-16:1) [mitochondrial membrane] -> H+ [mitochondrial membrane] + stearate [mitochondrial membrane] + monolysocardiolipin (1-18:1, 2-16:1, 4-16:1) [mitochondrial membrane]	YGR110W	0	0
r_2613	CL (1-18:1, 2-16:1, 3-16:0, 4-18:1) phospholipase (3-position), mitochondrial membrane	H2O [mitochondrial membrane] + cardiolipin (1-18:1, 2-16:1, 3-16:0, 4-18:1) [mitochondrial membrane] -> H+ [mitochondrial membrane] + palmitate [mitochondrial membrane] + monolysocardiolipin (1-18:1, 2-16:1, 4-18:1) [mitochondrial membrane]	YGR110W	0	0
r_2614	CL (1-16:0, 2-18:1, 3-16:0, 4-16:1) phospholipase (3-position), mitochondrial membrane	H2O [mitochondrial membrane] + cardiolipin (1-16:0, 2-18:1, 3-16:0, 4-16:1) [mitochondrial membrane] -> H+ [mitochondrial membrane] + palmitate [mitochondrial membrane] + monolysocardiolipin (1-16:0, 2-18:1, 4-16:1) [mitochondrial membrane]	YGR110W	0	0
r_2615	CL (1-16:0, 2-18:1, 3-18:0, 4-16:1) phospholipase (3-position), mitochondrial membrane	H2O [mitochondrial membrane] + cardiolipin (1-16:0, 2-18:1, 3-18:0, 4-16:1) [mitochondrial membrane] -> H+ [mitochondrial membrane] + stearate [mitochondrial membrane] + monolysocardiolipin (1-16:0, 2-18:1, 4-16:1) [mitochondrial membrane]	YGR110W	0	0
r_2616	CL (1-16:0, 2-18:1, 3-16:0, 4-18:1) phospholipase (3-position), mitochondrial membrane	H2O [mitochondrial membrane] + cardiolipin (1-16:0, 2-18:1, 3-16:0, 4-18:1) [mitochondrial membrane] -> H+ [mitochondrial membrane] + palmitate [mitochondrial membrane] + monolysocardiolipin (1-16:0, 2-18:1, 4-18:1) [mitochondrial membrane]	YGR110W	0	0
r_2617	CL (1-16:1, 2-18:1, 3-16:0, 4-16:1) phospholipase (3-position), mitochondrial membrane	H2O [mitochondrial membrane] + cardiolipin (1-16:1, 2-18:1, 3-16:0, 4-16:1) [mitochondrial membrane] -> H+ [mitochondrial membrane] + palmitate [mitochondrial membrane] + monolysocardiolipin (1-16:1, 2-18:1, 4-16:1) [mitochondrial membrane]	YGR110W	0	0
r_2618	CL (1-16:1, 2-18:1, 3-18:0, 4-16:1) phospholipase (3-position), mitochondrial membrane	H2O [mitochondrial membrane] + cardiolipin (1-16:1, 2-18:1, 3-18:0, 4-16:1) [mitochondrial membrane] -> H+ [mitochondrial membrane] + stearate [mitochondrial membrane] + monolysocardiolipin (1-16:1, 2-18:1, 4-16:1) [mitochondrial membrane]	YGR110W	0	0
r_2619	CL (1-16:1, 2-18:1, 3-16:0, 4-18:1) phospholipase (3-position), mitochondrial membrane	H2O [mitochondrial membrane] + cardiolipin (1-16:1, 2-18:1, 3-16:0, 4-18:1) [mitochondrial membrane] -> H+ [mitochondrial membrane] + palmitate [mitochondrial membrane] + monolysocardiolipin (1-16:1, 2-18:1, 4-18:1) [mitochondrial membrane]	YGR110W	0	0
r_2620	MLCL (2-16:1, 3-16:0, 4-16:1):PC (1-16:0, 2-16:1) acyltransferase, mitochondrial membrane	monolysocardiolipin (2-16:1, 3-16:0, 4-16:1) [mitochondrial membrane] + phosphatidylcholine (1-16:0, 2-16:1) [mitochondrial membrane] <=> cardiolipin (1-16:1, 2-16:1, 3-16:0, 4-16:1) [mitochondrial membrane] + 1-acylglycerophosphocholine (16:0) [mitochondrial membrane]	YPR140W	0	0
r_2621	MLCL (2-16:1, 3-16:0, 4-16:1):PC (1-16:1, 2-16:1) acyltransferase, mitochondrial membrane	monolysocardiolipin (2-16:1, 3-16:0, 4-16:1) [mitochondrial membrane] + phosphatidylcholine (1-16:1, 2-16:1) [mitochondrial membrane] <=> cardiolipin (1-16:1, 2-16:1, 3-16:0, 4-16:1) [mitochondrial membrane] + 1-acylglycerophosphocholine (16:1) [mitochondrial membrane]	YPR140W	0	0
r_2622	MLCL (2-16:1, 3-16:0, 4-16:1):PC (1-18:0, 2-16:1) acyltransferase, mitochondrial membrane	monolysocardiolipin (2-16:1, 3-16:0, 4-16:1) [mitochondrial membrane] + phosphatidylcholine (1-18:0, 2-16:1) [mitochondrial membrane] <=> cardiolipin (1-16:1, 2-16:1, 3-16:0, 4-16:1) [mitochondrial membrane] + 1-acylglycerophosphocholine (18:0) [mitochondrial membrane]	YPR140W	0	0
r_2623	MLCL (2-16:1, 3-16:0, 4-16:1):PC (1-18:1, 2-16:1) acyltransferase, mitochondrial membrane	monolysocardiolipin (2-16:1, 3-16:0, 4-16:1) [mitochondrial membrane] + phosphatidylcholine (1-18:1, 2-16:1) [mitochondrial membrane] <=> cardiolipin (1-16:1, 2-16:1, 3-16:0, 4-16:1) [mitochondrial membrane] + 1-acylglycerophosphocholine (18:1) [mitochondrial membrane]	YPR140W	0	0
r_2624	MLCL (2-16:1, 3-16:0, 4-16:1):PC (1-16:0, 2-18:1) acyltransferase, mitochondrial membrane	monolysocardiolipin (2-16:1, 3-16:0, 4-16:1) [mitochondrial membrane] + phosphatidylcholine (1-16:0, 2-18:1) [mitochondrial membrane] <=> cardiolipin (1-18:1, 2-16:1, 3-16:0, 4-16:1) [mitochondrial membrane] + 1-acylglycerophosphocholine (16:0) [mitochondrial membrane]	YPR140W	0	0
r_2625	MLCL (2-16:1, 3-16:0, 4-16:1):PC (1-16:1, 2-18:1) acyltransferase, mitochondrial membrane	monolysocardiolipin (2-16:1, 3-16:0, 4-16:1) [mitochondrial membrane] + phosphatidylcholine (1-16:1, 2-18:1) [mitochondrial membrane] <=> cardiolipin (1-18:1, 2-16:1, 3-16:0, 4-16:1) [mitochondrial membrane] + 1-acylglycerophosphocholine (16:1) [mitochondrial membrane]	YPR140W	0	0
r_2626	MLCL (2-16:1, 3-16:0, 4-16:1):PC (1-18:0, 2-18:1) acyltransferase, mitochondrial membrane	monolysocardiolipin (2-16:1, 3-16:0, 4-16:1) [mitochondrial membrane] + phosphatidylcholine (1-18:0, 2-18:1) [mitochondrial membrane] <=> cardiolipin (1-18:1, 2-16:1, 3-16:0, 4-16:1) [mitochondrial membrane] + 1-acylglycerophosphocholine (18:0) [mitochondrial membrane]	YPR140W	0	0
r_2627	MLCL (2-16:1, 3-16:0, 4-16:1):PC (1-18:1, 2-18:1) acyltransferase, mitochondrial membrane	monolysocardiolipin (2-16:1, 3-16:0, 4-16:1) [mitochondrial membrane] + phosphatidylcholine (1-18:1, 2-18:1) [mitochondrial membrane] <=> cardiolipin (1-18:1, 2-16:1, 3-16:0, 4-16:1) [mitochondrial membrane] + 1-acylglycerophosphocholine (18:1) [mitochondrial membrane]	YPR140W	0	0
r_2628	MLCL (2-16:1, 3-16:1, 4-16:1):PC (1-16:0, 2-16:1) acyltransferase, mitochondrial membrane	monolysocardiolipin (2-16:1, 3-16:1, 4-16:1) [mitochondrial membrane] + phosphatidylcholine (1-16:0, 2-16:1) [mitochondrial membrane] <=> cardiolipin (1-16:1, 2-16:1, 3-16:1, 4-16:1) [mitochondrial membrane] + 1-acylglycerophosphocholine (16:0) [mitochondrial membrane]	YPR140W	0	0
r_2629	MLCL (2-16:1, 3-16:1, 4-16:1):PC (1-16:1, 2-16:1) acyltransferase, mitochondrial membrane	monolysocardiolipin (2-16:1, 3-16:1, 4-16:1) [mitochondrial membrane] + phosphatidylcholine (1-16:1, 2-16:1) [mitochondrial membrane] <=> cardiolipin (1-16:1, 2-16:1, 3-16:1, 4-16:1) [mitochondrial membrane] + 1-acylglycerophosphocholine (16:1) [mitochondrial membrane]	YPR140W	0	0
r_2630	MLCL (2-16:1, 3-16:1, 4-16:1):PC (1-18:0, 2-16:1) acyltransferase, mitochondrial membrane	monolysocardiolipin (2-16:1, 3-16:1, 4-16:1) [mitochondrial membrane] + phosphatidylcholine (1-18:0, 2-16:1) [mitochondrial membrane] <=> cardiolipin (1-16:1, 2-16:1, 3-16:1, 4-16:1) [mitochondrial membrane] + 1-acylglycerophosphocholine (18:0) [mitochondrial membrane]	YPR140W	0	0
r_2631	MLCL (2-16:1, 3-16:1, 4-16:1):PC (1-18:1, 2-16:1) acyltransferase, mitochondrial membrane	monolysocardiolipin (2-16:1, 3-16:1, 4-16:1) [mitochondrial membrane] + phosphatidylcholine (1-18:1, 2-16:1) [mitochondrial membrane] <=> cardiolipin (1-16:1, 2-16:1, 3-16:1, 4-16:1) [mitochondrial membrane] + 1-acylglycerophosphocholine (18:1) [mitochondrial membrane]	YPR140W	0	0
r_2632	MLCL (2-16:1, 3-16:1, 4-16:1):PC (1-16:0, 2-18:1) acyltransferase, mitochondrial membrane	monolysocardiolipin (2-16:1, 3-16:1, 4-16:1) [mitochondrial membrane] + phosphatidylcholine (1-16:0, 2-18:1) [mitochondrial membrane] <=> cardiolipin (1-18:1, 2-16:1, 3-16:1, 4-16:1) [mitochondrial membrane] + 1-acylglycerophosphocholine (16:0) [mitochondrial membrane]	YPR140W	0	0
r_2633	MLCL (2-16:1, 3-16:1, 4-16:1):PC (1-16:1, 2-18:1) acyltransferase, mitochondrial membrane	monolysocardiolipin (2-16:1, 3-16:1, 4-16:1) [mitochondrial membrane] + phosphatidylcholine (1-16:1, 2-18:1) [mitochondrial membrane] <=> cardiolipin (1-18:1, 2-16:1, 3-16:1, 4-16:1) [mitochondrial membrane] + 1-acylglycerophosphocholine (16:1) [mitochondrial membrane]	YPR140W	0	0
r_2634	MLCL (2-16:1, 3-16:1, 4-16:1):PC (1-18:0, 2-18:1) acyltransferase, mitochondrial membrane	monolysocardiolipin (2-16:1, 3-16:1, 4-16:1) [mitochondrial membrane] + phosphatidylcholine (1-18:0, 2-18:1) [mitochondrial membrane] <=> cardiolipin (1-18:1, 2-16:1, 3-16:1, 4-16:1) [mitochondrial membrane] + 1-acylglycerophosphocholine (18:0) [mitochondrial membrane]	YPR140W	0	0
r_2635	MLCL (2-16:1, 3-16:1, 4-16:1):PC (1-18:1, 2-18:1) acyltransferase, mitochondrial membrane	monolysocardiolipin (2-16:1, 3-16:1, 4-16:1) [mitochondrial membrane] + phosphatidylcholine (1-18:1, 2-18:1) [mitochondrial membrane] <=> cardiolipin (1-18:1, 2-16:1, 3-16:1, 4-16:1) [mitochondrial membrane] + 1-acylglycerophosphocholine (18:1) [mitochondrial membrane]	YPR140W	0	0
r_2636	MLCL (2-16:1, 3-18:0, 4-16:1):PC (1-16:0, 2-16:1) acyltransferase, mitochondrial membrane	monolysocardiolipin (2-16:1, 3-18:0, 4-16:1) [mitochondrial membrane] + phosphatidylcholine (1-16:0, 2-16:1) [mitochondrial membrane] <=> cardiolipin (1-16:1, 2-16:1, 3-18:0, 4-16:1) [mitochondrial membrane] + 1-acylglycerophosphocholine (16:0) [mitochondrial membrane]	YPR140W	0	0
r_2637	MLCL (2-16:1, 3-18:0, 4-16:1):PC (1-16:1, 2-16:1) acyltransferase, mitochondrial membrane	monolysocardiolipin (2-16:1, 3-18:0, 4-16:1) [mitochondrial membrane] + phosphatidylcholine (1-16:1, 2-16:1) [mitochondrial membrane] <=> cardiolipin (1-16:1, 2-16:1, 3-18:0, 4-16:1) [mitochondrial membrane] + 1-acylglycerophosphocholine (16:1) [mitochondrial membrane]	YPR140W	0	0
r_2638	MLCL (2-16:1, 3-18:0, 4-16:1):PC (1-18:0, 2-16:1) acyltransferase, mitochondrial membrane	monolysocardiolipin (2-16:1, 3-18:0, 4-16:1) [mitochondrial membrane] + phosphatidylcholine (1-18:0, 2-16:1) [mitochondrial membrane] <=> cardiolipin (1-16:1, 2-16:1, 3-18:0, 4-16:1) [mitochondrial membrane] + 1-acylglycerophosphocholine (18:0) [mitochondrial membrane]	YPR140W	0	0
r_2639	MLCL (2-16:1, 3-18:0, 4-16:1):PC (1-18:1, 2-16:1) acyltransferase, mitochondrial membrane	monolysocardiolipin (2-16:1, 3-18:0, 4-16:1) [mitochondrial membrane] + phosphatidylcholine (1-18:1, 2-16:1) [mitochondrial membrane] <=> cardiolipin (1-16:1, 2-16:1, 3-18:0, 4-16:1) [mitochondrial membrane] + 1-acylglycerophosphocholine (18:1) [mitochondrial membrane]	YPR140W	0	0
r_2640	MLCL (2-16:1, 3-18:0, 4-16:1):PC (1-16:0, 2-18:1) acyltransferase, mitochondrial membrane	monolysocardiolipin (2-16:1, 3-18:0, 4-16:1) [mitochondrial membrane] + phosphatidylcholine (1-16:0, 2-18:1) [mitochondrial membrane] <=> cardiolipin (1-18:1, 2-16:1, 3-18:0, 4-16:1) [mitochondrial membrane] + 1-acylglycerophosphocholine (16:0) [mitochondrial membrane]	YPR140W	0	0
r_2641	MLCL (2-16:1, 3-18:0, 4-16:1):PC (1-16:1, 2-18:1) acyltransferase, mitochondrial membrane	monolysocardiolipin (2-16:1, 3-18:0, 4-16:1) [mitochondrial membrane] + phosphatidylcholine (1-16:1, 2-18:1) [mitochondrial membrane] <=> cardiolipin (1-18:1, 2-16:1, 3-18:0, 4-16:1) [mitochondrial membrane] + 1-acylglycerophosphocholine (16:1) [mitochondrial membrane]	YPR140W	0	0
r_2642	MLCL (2-16:1, 3-18:0, 4-16:1):PC (1-18:0, 2-18:1) acyltransferase, mitochondrial membrane	monolysocardiolipin (2-16:1, 3-18:0, 4-16:1) [mitochondrial membrane] + phosphatidylcholine (1-18:0, 2-18:1) [mitochondrial membrane] <=> cardiolipin (1-18:1, 2-16:1, 3-18:0, 4-16:1) [mitochondrial membrane] + 1-acylglycerophosphocholine (18:0) [mitochondrial membrane]	YPR140W	0	0
r_2643	MLCL (2-16:1, 3-18:0, 4-16:1):PC (1-18:1, 2-18:1) acyltransferase, mitochondrial membrane	monolysocardiolipin (2-16:1, 3-18:0, 4-16:1) [mitochondrial membrane] + phosphatidylcholine (1-18:1, 2-18:1) [mitochondrial membrane] <=> cardiolipin (1-18:1, 2-16:1, 3-18:0, 4-16:1) [mitochondrial membrane] + 1-acylglycerophosphocholine (18:1) [mitochondrial membrane]	YPR140W	0	0
r_2644	MLCL (2-16:1, 3-18:1, 4-16:1):PC (1-16:0, 2-16:1) acyltransferase, mitochondrial membrane	monolysocardiolipin (2-16:1, 3-18:1, 4-16:1) [mitochondrial membrane] + phosphatidylcholine (1-16:0, 2-16:1) [mitochondrial membrane] <=> cardiolipin (1-16:1, 2-16:1, 3-18:1, 4-16:1) [mitochondrial membrane] + 1-acylglycerophosphocholine (16:0) [mitochondrial membrane]	YPR140W	0	0
r_2645	MLCL (2-16:1, 3-18:1, 4-16:1):PC (1-16:1, 2-16:1) acyltransferase, mitochondrial membrane	monolysocardiolipin (2-16:1, 3-18:1, 4-16:1) [mitochondrial membrane] + phosphatidylcholine (1-16:1, 2-16:1) [mitochondrial membrane] <=> cardiolipin (1-16:1, 2-16:1, 3-18:1, 4-16:1) [mitochondrial membrane] + 1-acylglycerophosphocholine (16:1) [mitochondrial membrane]	YPR140W	0	0
r_2646	MLCL (2-16:1, 3-18:1, 4-16:1):PC (1-18:0, 2-16:1) acyltransferase, mitochondrial membrane	monolysocardiolipin (2-16:1, 3-18:1, 4-16:1) [mitochondrial membrane] + phosphatidylcholine (1-18:0, 2-16:1) [mitochondrial membrane] <=> cardiolipin (1-16:1, 2-16:1, 3-18:1, 4-16:1) [mitochondrial membrane] + 1-acylglycerophosphocholine (18:0) [mitochondrial membrane]	YPR140W	0	0
r_2647	MLCL (2-16:1, 3-18:1, 4-16:1):PC (1-18:1, 2-16:1) acyltransferase, mitochondrial membrane	monolysocardiolipin (2-16:1, 3-18:1, 4-16:1) [mitochondrial membrane] + phosphatidylcholine (1-18:1, 2-16:1) [mitochondrial membrane] <=> cardiolipin (1-16:1, 2-16:1, 3-18:1, 4-16:1) [mitochondrial membrane] + 1-acylglycerophosphocholine (18:1) [mitochondrial membrane]	YPR140W	0	0
r_2648	MLCL (2-16:1, 3-18:1, 4-16:1):PC (1-16:0, 2-18:1) acyltransferase, mitochondrial membrane	monolysocardiolipin (2-16:1, 3-18:1, 4-16:1) [mitochondrial membrane] + phosphatidylcholine (1-16:0, 2-18:1) [mitochondrial membrane] <=> cardiolipin (1-18:1, 2-16:1, 3-18:1, 4-16:1) [mitochondrial membrane] + 1-acylglycerophosphocholine (16:0) [mitochondrial membrane]	YPR140W	0	0
r_2649	MLCL (2-16:1, 3-18:1, 4-16:1):PC (1-16:1, 2-18:1) acyltransferase, mitochondrial membrane	monolysocardiolipin (2-16:1, 3-18:1, 4-16:1) [mitochondrial membrane] + phosphatidylcholine (1-16:1, 2-18:1) [mitochondrial membrane] <=> cardiolipin (1-18:1, 2-16:1, 3-18:1, 4-16:1) [mitochondrial membrane] + 1-acylglycerophosphocholine (16:1) [mitochondrial membrane]	YPR140W	0	0
r_2650	MLCL (2-16:1, 3-18:1, 4-16:1):PC (1-18:0, 2-18:1) acyltransferase, mitochondrial membrane	monolysocardiolipin (2-16:1, 3-18:1, 4-16:1) [mitochondrial membrane] + phosphatidylcholine (1-18:0, 2-18:1) [mitochondrial membrane] <=> cardiolipin (1-18:1, 2-16:1, 3-18:1, 4-16:1) [mitochondrial membrane] + 1-acylglycerophosphocholine (18:0) [mitochondrial membrane]	YPR140W	0	0
r_2651	MLCL (2-16:1, 3-18:1, 4-16:1):PC (1-18:1, 2-18:1) acyltransferase, mitochondrial membrane	monolysocardiolipin (2-16:1, 3-18:1, 4-16:1) [mitochondrial membrane] + phosphatidylcholine (1-18:1, 2-18:1) [mitochondrial membrane] <=> cardiolipin (1-18:1, 2-16:1, 3-18:1, 4-16:1) [mitochondrial membrane] + 1-acylglycerophosphocholine (18:1) [mitochondrial membrane]	YPR140W	0	0
r_2652	MLCL (2-16:1, 3-16:0, 4-18:1):PC (1-16:0, 2-16:1) acyltransferase, mitochondrial membrane	monolysocardiolipin (2-16:1, 3-16:0, 4-18:1) [mitochondrial membrane] + phosphatidylcholine (1-16:0, 2-16:1) [mitochondrial membrane] <=> cardiolipin (1-16:1, 2-16:1, 3-16:0, 4-18:1) [mitochondrial membrane] + 1-acylglycerophosphocholine (16:0) [mitochondrial membrane]	YPR140W	0	0
r_2653	MLCL (2-16:1, 3-16:0, 4-18:1):PC (1-16:1, 2-16:1) acyltransferase, mitochondrial membrane	monolysocardiolipin (2-16:1, 3-16:0, 4-18:1) [mitochondrial membrane] + phosphatidylcholine (1-16:1, 2-16:1) [mitochondrial membrane] <=> cardiolipin (1-16:1, 2-16:1, 3-16:0, 4-18:1) [mitochondrial membrane] + 1-acylglycerophosphocholine (16:1) [mitochondrial membrane]	YPR140W	0	0
r_2654	MLCL (2-16:1, 3-16:0, 4-18:1):PC (1-18:0, 2-16:1) acyltransferase, mitochondrial membrane	monolysocardiolipin (2-16:1, 3-16:0, 4-18:1) [mitochondrial membrane] + phosphatidylcholine (1-18:0, 2-16:1) [mitochondrial membrane] <=> cardiolipin (1-16:1, 2-16:1, 3-16:0, 4-18:1) [mitochondrial membrane] + 1-acylglycerophosphocholine (18:0) [mitochondrial membrane]	YPR140W	0	0
r_2655	MLCL (2-16:1, 3-16:0, 4-18:1):PC (1-18:1, 2-16:1) acyltransferase, mitochondrial membrane	monolysocardiolipin (2-16:1, 3-16:0, 4-18:1) [mitochondrial membrane] + phosphatidylcholine (1-18:1, 2-16:1) [mitochondrial membrane] <=> cardiolipin (1-16:1, 2-16:1, 3-16:0, 4-18:1) [mitochondrial membrane] + 1-acylglycerophosphocholine (18:1) [mitochondrial membrane]	YPR140W	0	0
r_2656	MLCL (2-16:1, 3-16:0, 4-18:1):PC (1-16:0, 2-18:1) acyltransferase, mitochondrial membrane	monolysocardiolipin (2-16:1, 3-16:0, 4-18:1) [mitochondrial membrane] + phosphatidylcholine (1-16:0, 2-18:1) [mitochondrial membrane] <=> cardiolipin (1-18:1, 2-16:1, 3-16:0, 4-18:1) [mitochondrial membrane] + 1-acylglycerophosphocholine (16:0) [mitochondrial membrane]	YPR140W	0	0
r_2657	MLCL (2-16:1, 3-16:0, 4-18:1):PC (1-16:1, 2-18:1) acyltransferase, mitochondrial membrane	monolysocardiolipin (2-16:1, 3-16:0, 4-18:1) [mitochondrial membrane] + phosphatidylcholine (1-16:1, 2-18:1) [mitochondrial membrane] <=> cardiolipin (1-18:1, 2-16:1, 3-16:0, 4-18:1) [mitochondrial membrane] + 1-acylglycerophosphocholine (16:1) [mitochondrial membrane]	YPR140W	0	0
r_2658	MLCL (2-16:1, 3-16:0, 4-18:1):PC (1-18:0, 2-18:1) acyltransferase, mitochondrial membrane	monolysocardiolipin (2-16:1, 3-16:0, 4-18:1) [mitochondrial membrane] + phosphatidylcholine (1-18:0, 2-18:1) [mitochondrial membrane] <=> cardiolipin (1-18:1, 2-16:1, 3-16:0, 4-18:1) [mitochondrial membrane] + 1-acylglycerophosphocholine (18:0) [mitochondrial membrane]	YPR140W	0	0
r_2659	MLCL (2-16:1, 3-16:0, 4-18:1):PC (1-18:1, 2-18:1) acyltransferase, mitochondrial membrane	monolysocardiolipin (2-16:1, 3-16:0, 4-18:1) [mitochondrial membrane] + phosphatidylcholine (1-18:1, 2-18:1) [mitochondrial membrane] <=> cardiolipin (1-18:1, 2-16:1, 3-16:0, 4-18:1) [mitochondrial membrane] + 1-acylglycerophosphocholine (18:1) [mitochondrial membrane]	YPR140W	0	0
r_2660	MLCL (2-16:1, 3-16:1, 4-18:1):PC (1-16:0, 2-16:1) acyltransferase, mitochondrial membrane	monolysocardiolipin (2-16:1, 3-16:1, 4-18:1) [mitochondrial membrane] + phosphatidylcholine (1-16:0, 2-16:1) [mitochondrial membrane] <=> cardiolipin (1-16:1, 2-16:1, 3-16:1, 4-18:1) [mitochondrial membrane] + 1-acylglycerophosphocholine (16:0) [mitochondrial membrane]	YPR140W	0	0
r_2661	MLCL (2-16:1, 3-16:1, 4-18:1):PC (1-16:1, 2-16:1) acyltransferase, mitochondrial membrane	monolysocardiolipin (2-16:1, 3-16:1, 4-18:1) [mitochondrial membrane] + phosphatidylcholine (1-16:1, 2-16:1) [mitochondrial membrane] <=> cardiolipin (1-16:1, 2-16:1, 3-16:1, 4-18:1) [mitochondrial membrane] + 1-acylglycerophosphocholine (16:1) [mitochondrial membrane]	YPR140W	0	0
r_2662	MLCL (2-16:1, 3-16:1, 4-18:1):PC (1-18:0, 2-16:1) acyltransferase, mitochondrial membrane	monolysocardiolipin (2-16:1, 3-16:1, 4-18:1) [mitochondrial membrane] + phosphatidylcholine (1-18:0, 2-16:1) [mitochondrial membrane] <=> cardiolipin (1-16:1, 2-16:1, 3-16:1, 4-18:1) [mitochondrial membrane] + 1-acylglycerophosphocholine (18:0) [mitochondrial membrane]	YPR140W	0	0
r_2663	MLCL (2-16:1, 3-16:1, 4-18:1):PC (1-18:1, 2-16:1) acyltransferase, mitochondrial membrane	monolysocardiolipin (2-16:1, 3-16:1, 4-18:1) [mitochondrial membrane] + phosphatidylcholine (1-18:1, 2-16:1) [mitochondrial membrane] <=> cardiolipin (1-16:1, 2-16:1, 3-16:1, 4-18:1) [mitochondrial membrane] + 1-acylglycerophosphocholine (18:1) [mitochondrial membrane]	YPR140W	0	0
r_2664	MLCL (2-16:1, 3-16:1, 4-18:1):PC (1-16:0, 2-18:1) acyltransferase, mitochondrial membrane	monolysocardiolipin (2-16:1, 3-16:1, 4-18:1) [mitochondrial membrane] + phosphatidylcholine (1-16:0, 2-18:1) [mitochondrial membrane] <=> cardiolipin (1-18:1, 2-16:1, 3-16:1, 4-18:1) [mitochondrial membrane] + 1-acylglycerophosphocholine (16:0) [mitochondrial membrane]	YPR140W	0	0
r_2665	MLCL (2-16:1, 3-16:1, 4-18:1):PC (1-16:1, 2-18:1) acyltransferase, mitochondrial membrane	monolysocardiolipin (2-16:1, 3-16:1, 4-18:1) [mitochondrial membrane] + phosphatidylcholine (1-16:1, 2-18:1) [mitochondrial membrane] <=> cardiolipin (1-18:1, 2-16:1, 3-16:1, 4-18:1) [mitochondrial membrane] + 1-acylglycerophosphocholine (16:1) [mitochondrial membrane]	YPR140W	0	0
r_2666	MLCL (2-16:1, 3-16:1, 4-18:1):PC (1-18:0, 2-18:1) acyltransferase, mitochondrial membrane	monolysocardiolipin (2-16:1, 3-16:1, 4-18:1) [mitochondrial membrane] + phosphatidylcholine (1-18:0, 2-18:1) [mitochondrial membrane] <=> cardiolipin (1-18:1, 2-16:1, 3-16:1, 4-18:1) [mitochondrial membrane] + 1-acylglycerophosphocholine (18:0) [mitochondrial membrane]	YPR140W	0	0
r_2667	MLCL (2-16:1, 3-16:1, 4-18:1):PC (1-18:1, 2-18:1) acyltransferase, mitochondrial membrane	monolysocardiolipin (2-16:1, 3-16:1, 4-18:1) [mitochondrial membrane] + phosphatidylcholine (1-18:1, 2-18:1) [mitochondrial membrane] <=> cardiolipin (1-18:1, 2-16:1, 3-16:1, 4-18:1) [mitochondrial membrane] + 1-acylglycerophosphocholine (18:1) [mitochondrial membrane]	YPR140W	0	0
r_2668	MLCL (2-18:1, 3-16:0, 4-16:1):PC (1-16:0, 2-16:1) acyltransferase, mitochondrial membrane	monolysocardiolipin (2-18:1, 3-16:0, 4-16:1) [mitochondrial membrane] + phosphatidylcholine (1-16:0, 2-16:1) [mitochondrial membrane] <=> cardiolipin (1-16:1, 2-18:1, 3-16:0, 4-16:1) [mitochondrial membrane] + 1-acylglycerophosphocholine (16:0) [mitochondrial membrane]	YPR140W	0	0
r_2669	MLCL (2-18:1, 3-16:0, 4-16:1):PC (1-16:1, 2-16:1) acyltransferase, mitochondrial membrane	monolysocardiolipin (2-18:1, 3-16:0, 4-16:1) [mitochondrial membrane] + phosphatidylcholine (1-16:1, 2-16:1) [mitochondrial membrane] <=> cardiolipin (1-16:1, 2-18:1, 3-16:0, 4-16:1) [mitochondrial membrane] + 1-acylglycerophosphocholine (16:1) [mitochondrial membrane]	YPR140W	0	0
r_2670	MLCL (2-18:1, 3-16:0, 4-16:1):PC (1-18:0, 2-16:1) acyltransferase, mitochondrial membrane	monolysocardiolipin (2-18:1, 3-16:0, 4-16:1) [mitochondrial membrane] + phosphatidylcholine (1-18:0, 2-16:1) [mitochondrial membrane] <=> cardiolipin (1-16:1, 2-18:1, 3-16:0, 4-16:1) [mitochondrial membrane] + 1-acylglycerophosphocholine (18:0) [mitochondrial membrane]	YPR140W	0	0
r_2671	MLCL (2-18:1, 3-16:0, 4-16:1):PC (1-18:1, 2-16:1) acyltransferase, mitochondrial membrane	monolysocardiolipin (2-18:1, 3-16:0, 4-16:1) [mitochondrial membrane] + phosphatidylcholine (1-18:1, 2-16:1) [mitochondrial membrane] <=> cardiolipin (1-16:1, 2-18:1, 3-16:0, 4-16:1) [mitochondrial membrane] + 1-acylglycerophosphocholine (18:1) [mitochondrial membrane]	YPR140W	0	0
r_2672	MLCL (2-18:1, 3-16:0, 4-16:1):PC (1-16:0, 2-18:1) acyltransferase, mitochondrial membrane	monolysocardiolipin (2-18:1, 3-16:0, 4-16:1) [mitochondrial membrane] + phosphatidylcholine (1-16:0, 2-18:1) [mitochondrial membrane] <=> 1-acylglycerophosphocholine (16:0) [mitochondrial membrane] + cardiolipin (1-18:1, 2-18:1, 3-16:0, 4-16:1) [mitochondrial membrane]	YPR140W	0	0
r_2673	MLCL (2-18:1, 3-16:0, 4-16:1):PC (1-16:1, 2-18:1) acyltransferase, mitochondrial membrane	monolysocardiolipin (2-18:1, 3-16:0, 4-16:1) [mitochondrial membrane] + phosphatidylcholine (1-16:1, 2-18:1) [mitochondrial membrane] <=> 1-acylglycerophosphocholine (16:1) [mitochondrial membrane] + cardiolipin (1-18:1, 2-18:1, 3-16:0, 4-16:1) [mitochondrial membrane]	YPR140W	0	0
r_2674	MLCL (2-18:1, 3-16:0, 4-16:1):PC (1-18:0, 2-18:1) acyltransferase, mitochondrial membrane	monolysocardiolipin (2-18:1, 3-16:0, 4-16:1) [mitochondrial membrane] + phosphatidylcholine (1-18:0, 2-18:1) [mitochondrial membrane] <=> 1-acylglycerophosphocholine (18:0) [mitochondrial membrane] + cardiolipin (1-18:1, 2-18:1, 3-16:0, 4-16:1) [mitochondrial membrane]	YPR140W	0	0
r_2675	MLCL (2-18:1, 3-16:0, 4-16:1):PC (1-18:1, 2-18:1) acyltransferase, mitochondrial membrane	monolysocardiolipin (2-18:1, 3-16:0, 4-16:1) [mitochondrial membrane] + phosphatidylcholine (1-18:1, 2-18:1) [mitochondrial membrane] <=> 1-acylglycerophosphocholine (18:1) [mitochondrial membrane] + cardiolipin (1-18:1, 2-18:1, 3-16:0, 4-16:1) [mitochondrial membrane]	YPR140W	0	0
r_2676	MLCL (2-18:1, 3-16:1, 4-16:1):PC (1-16:0, 2-16:1) acyltransferase, mitochondrial membrane	monolysocardiolipin (2-18:1, 3-16:1, 4-16:1) [mitochondrial membrane] + phosphatidylcholine (1-16:0, 2-16:1) [mitochondrial membrane] <=> cardiolipin (1-16:1, 2-18:1, 3-16:1, 4-16:1) [mitochondrial membrane] + 1-acylglycerophosphocholine (16:0) [mitochondrial membrane]	YPR140W	0	0
r_2677	MLCL (2-18:1, 3-16:1, 4-16:1):PC (1-16:1, 2-16:1) acyltransferase, mitochondrial membrane	monolysocardiolipin (2-18:1, 3-16:1, 4-16:1) [mitochondrial membrane] + phosphatidylcholine (1-16:1, 2-16:1) [mitochondrial membrane] <=> cardiolipin (1-16:1, 2-18:1, 3-16:1, 4-16:1) [mitochondrial membrane] + 1-acylglycerophosphocholine (16:1) [mitochondrial membrane]	YPR140W	0	0
r_2678	MLCL (2-18:1, 3-16:1, 4-16:1):PC (1-18:0, 2-16:1) acyltransferase, mitochondrial membrane	monolysocardiolipin (2-18:1, 3-16:1, 4-16:1) [mitochondrial membrane] + phosphatidylcholine (1-18:0, 2-16:1) [mitochondrial membrane] <=> cardiolipin (1-16:1, 2-18:1, 3-16:1, 4-16:1) [mitochondrial membrane] + 1-acylglycerophosphocholine (18:0) [mitochondrial membrane]	YPR140W	0	0
r_2679	MLCL (2-18:1, 3-16:1, 4-16:1):PC (1-18:1, 2-16:1) acyltransferase, mitochondrial membrane	monolysocardiolipin (2-18:1, 3-16:1, 4-16:1) [mitochondrial membrane] + phosphatidylcholine (1-18:1, 2-16:1) [mitochondrial membrane] <=> cardiolipin (1-16:1, 2-18:1, 3-16:1, 4-16:1) [mitochondrial membrane] + 1-acylglycerophosphocholine (18:1) [mitochondrial membrane]	YPR140W	0	0
r_2680	MLCL (2-18:1, 3-16:1, 4-16:1):PC (1-16:0, 2-18:1) acyltransferase, mitochondrial membrane	monolysocardiolipin (2-18:1, 3-16:1, 4-16:1) [mitochondrial membrane] + phosphatidylcholine (1-16:0, 2-18:1) [mitochondrial membrane] <=> 1-acylglycerophosphocholine (16:0) [mitochondrial membrane] + cardiolipin (1-18:1, 2-18:1, 3-16:1, 4-16:1) [mitochondrial membrane]	YPR140W	0	0
r_2681	MLCL (2-18:1, 3-16:1, 4-16:1):PC (1-16:1, 2-18:1) acyltransferase, mitochondrial membrane	monolysocardiolipin (2-18:1, 3-16:1, 4-16:1) [mitochondrial membrane] + phosphatidylcholine (1-16:1, 2-18:1) [mitochondrial membrane] <=> 1-acylglycerophosphocholine (16:1) [mitochondrial membrane] + cardiolipin (1-18:1, 2-18:1, 3-16:1, 4-16:1) [mitochondrial membrane]	YPR140W	0	0
r_2682	MLCL (2-18:1, 3-16:1, 4-16:1):PC (1-18:0, 2-18:1) acyltransferase, mitochondrial membrane	monolysocardiolipin (2-18:1, 3-16:1, 4-16:1) [mitochondrial membrane] + phosphatidylcholine (1-18:0, 2-18:1) [mitochondrial membrane] <=> 1-acylglycerophosphocholine (18:0) [mitochondrial membrane] + cardiolipin (1-18:1, 2-18:1, 3-16:1, 4-16:1) [mitochondrial membrane]	YPR140W	0	0
r_2683	MLCL (2-18:1, 3-16:1, 4-16:1):PC (1-18:1, 2-18:1) acyltransferase, mitochondrial membrane	monolysocardiolipin (2-18:1, 3-16:1, 4-16:1) [mitochondrial membrane] + phosphatidylcholine (1-18:1, 2-18:1) [mitochondrial membrane] <=> 1-acylglycerophosphocholine (18:1) [mitochondrial membrane] + cardiolipin (1-18:1, 2-18:1, 3-16:1, 4-16:1) [mitochondrial membrane]	YPR140W	0	0
r_2684	MLCL (2-18:1, 3-18:0, 4-16:1):PC (1-16:0, 2-16:1) acyltransferase, mitochondrial membrane	monolysocardiolipin (2-18:1, 3-18:0, 4-16:1) [mitochondrial membrane] + phosphatidylcholine (1-16:0, 2-16:1) [mitochondrial membrane] <=> cardiolipin (1-16:1, 2-18:1, 3-18:0, 4-16:1) [mitochondrial membrane] + 1-acylglycerophosphocholine (16:0) [mitochondrial membrane]	YPR140W	0	0
r_2685	MLCL (2-18:1, 3-18:0, 4-16:1):PC (1-16:1, 2-16:1) acyltransferase, mitochondrial membrane	monolysocardiolipin (2-18:1, 3-18:0, 4-16:1) [mitochondrial membrane] + phosphatidylcholine (1-16:1, 2-16:1) [mitochondrial membrane] <=> cardiolipin (1-16:1, 2-18:1, 3-18:0, 4-16:1) [mitochondrial membrane] + 1-acylglycerophosphocholine (16:1) [mitochondrial membrane]	YPR140W	0	0
r_2686	MLCL (2-18:1, 3-18:0, 4-16:1):PC (1-18:0, 2-16:1) acyltransferase, mitochondrial membrane	monolysocardiolipin (2-18:1, 3-18:0, 4-16:1) [mitochondrial membrane] + phosphatidylcholine (1-18:0, 2-16:1) [mitochondrial membrane] <=> cardiolipin (1-16:1, 2-18:1, 3-18:0, 4-16:1) [mitochondrial membrane] + 1-acylglycerophosphocholine (18:0) [mitochondrial membrane]	YPR140W	0	0
r_2687	MLCL (2-18:1, 3-18:0, 4-16:1):PC (1-18:1, 2-16:1) acyltransferase, mitochondrial membrane	monolysocardiolipin (2-18:1, 3-18:0, 4-16:1) [mitochondrial membrane] + phosphatidylcholine (1-18:1, 2-16:1) [mitochondrial membrane] <=> cardiolipin (1-16:1, 2-18:1, 3-18:0, 4-16:1) [mitochondrial membrane] + 1-acylglycerophosphocholine (18:1) [mitochondrial membrane]	YPR140W	0	0
r_2688	MLCL (2-18:1, 3-18:0, 4-16:1):PC (1-16:0, 2-18:1) acyltransferase, mitochondrial membrane	monolysocardiolipin (2-18:1, 3-18:0, 4-16:1) [mitochondrial membrane] + phosphatidylcholine (1-16:0, 2-18:1) [mitochondrial membrane] <=> 1-acylglycerophosphocholine (16:0) [mitochondrial membrane] + cardiolipin (1-18:1, 2-18:1, 3-18:0, 4-16:1) [mitochondrial membrane]	YPR140W	0	0
r_2689	MLCL (2-18:1, 3-18:0, 4-16:1):PC (1-16:1, 2-18:1) acyltransferase, mitochondrial membrane	monolysocardiolipin (2-18:1, 3-18:0, 4-16:1) [mitochondrial membrane] + phosphatidylcholine (1-16:1, 2-18:1) [mitochondrial membrane] <=> 1-acylglycerophosphocholine (16:1) [mitochondrial membrane] + cardiolipin (1-18:1, 2-18:1, 3-18:0, 4-16:1) [mitochondrial membrane]	YPR140W	0	0
r_2690	MLCL (2-18:1, 3-18:0, 4-16:1):PC (1-18:0, 2-18:1) acyltransferase, mitochondrial membrane	monolysocardiolipin (2-18:1, 3-18:0, 4-16:1) [mitochondrial membrane] + phosphatidylcholine (1-18:0, 2-18:1) [mitochondrial membrane] <=> 1-acylglycerophosphocholine (18:0) [mitochondrial membrane] + cardiolipin (1-18:1, 2-18:1, 3-18:0, 4-16:1) [mitochondrial membrane]	YPR140W	0	0
r_2691	MLCL (2-18:1, 3-18:0, 4-16:1):PC (1-18:1, 2-18:1) acyltransferase, mitochondrial membrane	monolysocardiolipin (2-18:1, 3-18:0, 4-16:1) [mitochondrial membrane] + phosphatidylcholine (1-18:1, 2-18:1) [mitochondrial membrane] <=> 1-acylglycerophosphocholine (18:1) [mitochondrial membrane] + cardiolipin (1-18:1, 2-18:1, 3-18:0, 4-16:1) [mitochondrial membrane]	YPR140W	0	0
r_2692	MLCL (2-18:1, 3-18:1, 4-16:1):PC (1-16:0, 2-16:1) acyltransferase, mitochondrial membrane	monolysocardiolipin (2-18:1, 3-18:1, 4-16:1) [mitochondrial membrane] + phosphatidylcholine (1-16:0, 2-16:1) [mitochondrial membrane] <=> cardiolipin (1-16:1, 2-18:1, 3-18:1, 4-16:1) [mitochondrial membrane] + 1-acylglycerophosphocholine (16:0) [mitochondrial membrane]	YPR140W	0	0
r_2693	MLCL (2-18:1, 3-18:1, 4-16:1):PC (1-16:1, 2-16:1) acyltransferase, mitochondrial membrane	monolysocardiolipin (2-18:1, 3-18:1, 4-16:1) [mitochondrial membrane] + phosphatidylcholine (1-16:1, 2-16:1) [mitochondrial membrane] <=> cardiolipin (1-16:1, 2-18:1, 3-18:1, 4-16:1) [mitochondrial membrane] + 1-acylglycerophosphocholine (16:1) [mitochondrial membrane]	YPR140W	0	0
r_2694	MLCL (2-18:1, 3-18:1, 4-16:1):PC (1-18:0, 2-16:1) acyltransferase, mitochondrial membrane	monolysocardiolipin (2-18:1, 3-18:1, 4-16:1) [mitochondrial membrane] + phosphatidylcholine (1-18:0, 2-16:1) [mitochondrial membrane] <=> cardiolipin (1-16:1, 2-18:1, 3-18:1, 4-16:1) [mitochondrial membrane] + 1-acylglycerophosphocholine (18:0) [mitochondrial membrane]	YPR140W	0	0
r_2695	MLCL (2-18:1, 3-18:1, 4-16:1):PC (1-18:1, 2-16:1) acyltransferase, mitochondrial membrane	monolysocardiolipin (2-18:1, 3-18:1, 4-16:1) [mitochondrial membrane] + phosphatidylcholine (1-18:1, 2-16:1) [mitochondrial membrane] <=> cardiolipin (1-16:1, 2-18:1, 3-18:1, 4-16:1) [mitochondrial membrane] + 1-acylglycerophosphocholine (18:1) [mitochondrial membrane]	YPR140W	0	0
r_2696	MLCL (2-18:1, 3-18:1, 4-16:1):PC (1-16:0, 2-18:1) acyltransferase, mitochondrial membrane	monolysocardiolipin (2-18:1, 3-18:1, 4-16:1) [mitochondrial membrane] + phosphatidylcholine (1-16:0, 2-18:1) [mitochondrial membrane] <=> 1-acylglycerophosphocholine (16:0) [mitochondrial membrane] + cardiolipin (1-18:1, 2-18:1, 3-18:1, 4-16:1) [mitochondrial membrane]	YPR140W	0	0
r_2697	MLCL (2-18:1, 3-18:1, 4-16:1):PC (1-16:1, 2-18:1) acyltransferase, mitochondrial membrane	monolysocardiolipin (2-18:1, 3-18:1, 4-16:1) [mitochondrial membrane] + phosphatidylcholine (1-16:1, 2-18:1) [mitochondrial membrane] <=> 1-acylglycerophosphocholine (16:1) [mitochondrial membrane] + cardiolipin (1-18:1, 2-18:1, 3-18:1, 4-16:1) [mitochondrial membrane]	YPR140W	0	0
r_2698	MLCL (2-18:1, 3-18:1, 4-16:1):PC (1-18:0, 2-18:1) acyltransferase, mitochondrial membrane	monolysocardiolipin (2-18:1, 3-18:1, 4-16:1) [mitochondrial membrane] + phosphatidylcholine (1-18:0, 2-18:1) [mitochondrial membrane] <=> 1-acylglycerophosphocholine (18:0) [mitochondrial membrane] + cardiolipin (1-18:1, 2-18:1, 3-18:1, 4-16:1) [mitochondrial membrane]	YPR140W	0	0
r_2699	MLCL (2-18:1, 3-18:1, 4-16:1):PC (1-18:1, 2-18:1) acyltransferase, mitochondrial membrane	monolysocardiolipin (2-18:1, 3-18:1, 4-16:1) [mitochondrial membrane] + phosphatidylcholine (1-18:1, 2-18:1) [mitochondrial membrane] <=> 1-acylglycerophosphocholine (18:1) [mitochondrial membrane] + cardiolipin (1-18:1, 2-18:1, 3-18:1, 4-16:1) [mitochondrial membrane]	YPR140W	0	0
r_2700	MLCL (2-18:1, 3-16:0, 4-18:1):PC (1-16:0, 2-16:1) acyltransferase, mitochondrial membrane	monolysocardiolipin (2-18:1, 3-16:0, 4-18:1) [mitochondrial membrane] + phosphatidylcholine (1-16:0, 2-16:1) [mitochondrial membrane] <=> cardiolipin (1-16:1, 2-18:1, 3-16:0, 4-18:1) [mitochondrial membrane] + 1-acylglycerophosphocholine (16:0) [mitochondrial membrane]	YPR140W	0	0
r_2701	MLCL (2-18:1, 3-16:0, 4-18:1):PC (1-16:1, 2-16:1) acyltransferase, mitochondrial membrane	monolysocardiolipin (2-18:1, 3-16:0, 4-18:1) [mitochondrial membrane] + phosphatidylcholine (1-16:1, 2-16:1) [mitochondrial membrane] <=> cardiolipin (1-16:1, 2-18:1, 3-16:0, 4-18:1) [mitochondrial membrane] + 1-acylglycerophosphocholine (16:1) [mitochondrial membrane]	YPR140W	0	0
r_2702	MLCL (2-18:1, 3-16:0, 4-18:1):PC (1-18:0, 2-16:1) acyltransferase, mitochondrial membrane	monolysocardiolipin (2-18:1, 3-16:0, 4-18:1) [mitochondrial membrane] + phosphatidylcholine (1-18:0, 2-16:1) [mitochondrial membrane] <=> cardiolipin (1-16:1, 2-18:1, 3-16:0, 4-18:1) [mitochondrial membrane] + 1-acylglycerophosphocholine (18:0) [mitochondrial membrane]	YPR140W	0	0
r_2703	MLCL (2-18:1, 3-16:0, 4-18:1):PC (1-18:1, 2-16:1) acyltransferase, mitochondrial membrane	monolysocardiolipin (2-18:1, 3-16:0, 4-18:1) [mitochondrial membrane] + phosphatidylcholine (1-18:1, 2-16:1) [mitochondrial membrane] <=> cardiolipin (1-16:1, 2-18:1, 3-16:0, 4-18:1) [mitochondrial membrane] + 1-acylglycerophosphocholine (18:1) [mitochondrial membrane]	YPR140W	0	0
r_2704	MLCL (2-18:1, 3-16:0, 4-18:1):PC (1-16:0, 2-18:1) acyltransferase, mitochondrial membrane	monolysocardiolipin (2-18:1, 3-16:0, 4-18:1) [mitochondrial membrane] + phosphatidylcholine (1-16:0, 2-18:1) [mitochondrial membrane] <=> 1-acylglycerophosphocholine (16:0) [mitochondrial membrane] + cardiolipin (1-18:1, 2-18:1, 3-16:0, 4-18:1) [mitochondrial membrane]	YPR140W	0	0
r_2705	MLCL (2-18:1, 3-16:0, 4-18:1):PC (1-16:1, 2-18:1) acyltransferase, mitochondrial membrane	monolysocardiolipin (2-18:1, 3-16:0, 4-18:1) [mitochondrial membrane] + phosphatidylcholine (1-16:1, 2-18:1) [mitochondrial membrane] <=> 1-acylglycerophosphocholine (16:1) [mitochondrial membrane] + cardiolipin (1-18:1, 2-18:1, 3-16:0, 4-18:1) [mitochondrial membrane]	YPR140W	0	0
r_2706	MLCL (2-18:1, 3-16:0, 4-18:1):PC (1-18:0, 2-18:1) acyltransferase, mitochondrial membrane	monolysocardiolipin (2-18:1, 3-16:0, 4-18:1) [mitochondrial membrane] + phosphatidylcholine (1-18:0, 2-18:1) [mitochondrial membrane] <=> 1-acylglycerophosphocholine (18:0) [mitochondrial membrane] + cardiolipin (1-18:1, 2-18:1, 3-16:0, 4-18:1) [mitochondrial membrane]	YPR140W	0	0
r_2707	MLCL (2-18:1, 3-16:0, 4-18:1):PC (1-18:1, 2-18:1) acyltransferase, mitochondrial membrane	monolysocardiolipin (2-18:1, 3-16:0, 4-18:1) [mitochondrial membrane] + phosphatidylcholine (1-18:1, 2-18:1) [mitochondrial membrane] <=> 1-acylglycerophosphocholine (18:1) [mitochondrial membrane] + cardiolipin (1-18:1, 2-18:1, 3-16:0, 4-18:1) [mitochondrial membrane]	YPR140W	0	0
r_2708	MLCL (2-18:1, 3-16:1, 4-18:1):PC (1-16:0, 2-16:1) acyltransferase, mitochondrial membrane	monolysocardiolipin (2-18:1, 3-16:1, 4-18:1) [mitochondrial membrane] + phosphatidylcholine (1-16:0, 2-16:1) [mitochondrial membrane] <=> cardiolipin (1-16:1, 2-18:1, 3-16:1, 4-18:1) [mitochondrial membrane] + 1-acylglycerophosphocholine (16:0) [mitochondrial membrane]	YPR140W	0	0
r_2709	MLCL (2-18:1, 3-16:1, 4-18:1):PC (1-16:1, 2-16:1) acyltransferase, mitochondrial membrane	monolysocardiolipin (2-18:1, 3-16:1, 4-18:1) [mitochondrial membrane] + phosphatidylcholine (1-16:1, 2-16:1) [mitochondrial membrane] <=> cardiolipin (1-16:1, 2-18:1, 3-16:1, 4-18:1) [mitochondrial membrane] + 1-acylglycerophosphocholine (16:1) [mitochondrial membrane]	YPR140W	0	0
r_2710	MLCL (2-18:1, 3-16:1, 4-18:1):PC (1-18:0, 2-16:1) acyltransferase, mitochondrial membrane	monolysocardiolipin (2-18:1, 3-16:1, 4-18:1) [mitochondrial membrane] + phosphatidylcholine (1-18:0, 2-16:1) [mitochondrial membrane] <=> cardiolipin (1-16:1, 2-18:1, 3-16:1, 4-18:1) [mitochondrial membrane] + 1-acylglycerophosphocholine (18:0) [mitochondrial membrane]	YPR140W	0	0
r_2711	MLCL (2-18:1, 3-16:1, 4-18:1):PC (1-18:1, 2-16:1) acyltransferase, mitochondrial membrane	monolysocardiolipin (2-18:1, 3-16:1, 4-18:1) [mitochondrial membrane] + phosphatidylcholine (1-18:1, 2-16:1) [mitochondrial membrane] <=> cardiolipin (1-16:1, 2-18:1, 3-16:1, 4-18:1) [mitochondrial membrane] + 1-acylglycerophosphocholine (18:1) [mitochondrial membrane]	YPR140W	0	0
r_2712	MLCL (2-18:1, 3-16:1, 4-18:1):PC (1-16:0, 2-18:1) acyltransferase, mitochondrial membrane	monolysocardiolipin (2-18:1, 3-16:1, 4-18:1) [mitochondrial membrane] + phosphatidylcholine (1-16:0, 2-18:1) [mitochondrial membrane] <=> 1-acylglycerophosphocholine (16:0) [mitochondrial membrane] + cardiolipin (1-18:1, 2-18:1, 3-16:1, 4-18:1) [mitochondrial membrane]	YPR140W	0	0
r_2713	MLCL (2-18:1, 3-16:1, 4-18:1):PC (1-16:1, 2-18:1) acyltransferase, mitochondrial membrane	monolysocardiolipin (2-18:1, 3-16:1, 4-18:1) [mitochondrial membrane] + phosphatidylcholine (1-16:1, 2-18:1) [mitochondrial membrane] <=> 1-acylglycerophosphocholine (16:1) [mitochondrial membrane] + cardiolipin (1-18:1, 2-18:1, 3-16:1, 4-18:1) [mitochondrial membrane]	YPR140W	0	0
r_2714	MLCL (2-18:1, 3-16:1, 4-18:1):PC (1-18:0, 2-18:1) acyltransferase, mitochondrial membrane	monolysocardiolipin (2-18:1, 3-16:1, 4-18:1) [mitochondrial membrane] + phosphatidylcholine (1-18:0, 2-18:1) [mitochondrial membrane] <=> 1-acylglycerophosphocholine (18:0) [mitochondrial membrane] + cardiolipin (1-18:1, 2-18:1, 3-16:1, 4-18:1) [mitochondrial membrane]	YPR140W	0	0
r_2715	MLCL (2-18:1, 3-16:1, 4-18:1):PC (1-18:1, 2-18:1) acyltransferase, mitochondrial membrane	monolysocardiolipin (2-18:1, 3-16:1, 4-18:1) [mitochondrial membrane] + phosphatidylcholine (1-18:1, 2-18:1) [mitochondrial membrane] <=> 1-acylglycerophosphocholine (18:1) [mitochondrial membrane] + cardiolipin (1-18:1, 2-18:1, 3-16:1, 4-18:1) [mitochondrial membrane]	YPR140W	0	0
r_2716	MLCL (1-16:0, 2-16:1, 4-16:1):PC (1-16:0, 2-16:1) acyltransferase, mitochondrial membrane	monolysocardiolipin (1-16:0, 2-16:1, 4-16:1) [mitochondrial membrane] + phosphatidylcholine (1-16:0, 2-16:1) [mitochondrial membrane] <=> cardiolipin (1-16:0, 2-16:1, 3-16:1, 4-16:1) [mitochondrial membrane] + 1-acylglycerophosphocholine (16:0) [mitochondrial membrane]	YPR140W	0	0
r_2717	MLCL (1-16:0, 2-16:1, 4-16:1):PC (1-16:1, 2-16:1) acyltransferase, mitochondrial membrane	monolysocardiolipin (1-16:0, 2-16:1, 4-16:1) [mitochondrial membrane] + phosphatidylcholine (1-16:1, 2-16:1) [mitochondrial membrane] <=> cardiolipin (1-16:0, 2-16:1, 3-16:1, 4-16:1) [mitochondrial membrane] + 1-acylglycerophosphocholine (16:1) [mitochondrial membrane]	YPR140W	0	0
r_2718	MLCL (1-16:0, 2-16:1, 4-16:1):PC (1-18:0, 2-16:1) acyltransferase, mitochondrial membrane	monolysocardiolipin (1-16:0, 2-16:1, 4-16:1) [mitochondrial membrane] + phosphatidylcholine (1-18:0, 2-16:1) [mitochondrial membrane] <=> cardiolipin (1-16:0, 2-16:1, 3-16:1, 4-16:1) [mitochondrial membrane] + 1-acylglycerophosphocholine (18:0) [mitochondrial membrane]	YPR140W	0	0
r_2719	MLCL (1-16:0, 2-16:1, 4-16:1):PC (1-18:1, 2-16:1) acyltransferase, mitochondrial membrane	monolysocardiolipin (1-16:0, 2-16:1, 4-16:1) [mitochondrial membrane] + phosphatidylcholine (1-18:1, 2-16:1) [mitochondrial membrane] <=> cardiolipin (1-16:0, 2-16:1, 3-16:1, 4-16:1) [mitochondrial membrane] + 1-acylglycerophosphocholine (18:1) [mitochondrial membrane]	YPR140W	0	0
r_2720	MLCL (1-16:0, 2-16:1, 4-16:1):PC (1-16:0, 2-18:1) acyltransferase, mitochondrial membrane	monolysocardiolipin (1-16:0, 2-16:1, 4-16:1) [mitochondrial membrane] + phosphatidylcholine (1-16:0, 2-18:1) [mitochondrial membrane] <=> cardiolipin (1-16:0, 2-16:1, 3-18:1, 4-16:1) [mitochondrial membrane] + 1-acylglycerophosphocholine (16:0) [mitochondrial membrane]	YPR140W	0	0
r_2721	MLCL (1-16:0, 2-16:1, 4-16:1):PC (1-16:1, 2-18:1) acyltransferase, mitochondrial membrane	monolysocardiolipin (1-16:0, 2-16:1, 4-16:1) [mitochondrial membrane] + phosphatidylcholine (1-16:1, 2-18:1) [mitochondrial membrane] <=> cardiolipin (1-16:0, 2-16:1, 3-18:1, 4-16:1) [mitochondrial membrane] + 1-acylglycerophosphocholine (16:1) [mitochondrial membrane]	YPR140W	0	0
r_2722	MLCL (1-16:0, 2-16:1, 4-16:1):PC (1-18:0, 2-18:1) acyltransferase, mitochondrial membrane	monolysocardiolipin (1-16:0, 2-16:1, 4-16:1) [mitochondrial membrane] + phosphatidylcholine (1-18:0, 2-18:1) [mitochondrial membrane] <=> cardiolipin (1-16:0, 2-16:1, 3-18:1, 4-16:1) [mitochondrial membrane] + 1-acylglycerophosphocholine (18:0) [mitochondrial membrane]	YPR140W	0	0
r_2723	MLCL (1-16:0, 2-16:1, 4-16:1):PC (1-18:1, 2-18:1) acyltransferase, mitochondrial membrane	monolysocardiolipin (1-16:0, 2-16:1, 4-16:1) [mitochondrial membrane] + phosphatidylcholine (1-18:1, 2-18:1) [mitochondrial membrane] <=> cardiolipin (1-16:0, 2-16:1, 3-18:1, 4-16:1) [mitochondrial membrane] + 1-acylglycerophosphocholine (18:1) [mitochondrial membrane]	YPR140W	0	0
r_2724	MLCL (1-16:0, 2-16:1, 4-18:1):PC (1-16:0, 2-16:1) acyltransferase, mitochondrial membrane	monolysocardiolipin (1-16:0, 2-16:1, 4-18:1) [mitochondrial membrane] + phosphatidylcholine (1-16:0, 2-16:1) [mitochondrial membrane] <=> cardiolipin (1-16:0, 2-16:1, 3-16:1, 4-18:1) [mitochondrial membrane] + 1-acylglycerophosphocholine (16:0) [mitochondrial membrane]	YPR140W	0	0
r_2725	MLCL (1-16:0, 2-16:1, 4-18:1):PC (1-16:1, 2-16:1) acyltransferase, mitochondrial membrane	monolysocardiolipin (1-16:0, 2-16:1, 4-18:1) [mitochondrial membrane] + phosphatidylcholine (1-16:1, 2-16:1) [mitochondrial membrane] <=> cardiolipin (1-16:0, 2-16:1, 3-16:1, 4-18:1) [mitochondrial membrane] + 1-acylglycerophosphocholine (16:1) [mitochondrial membrane]	YPR140W	0	0
r_2726	MLCL (1-16:0, 2-16:1, 4-18:1):PC (1-18:0, 2-16:1) acyltransferase, mitochondrial membrane	monolysocardiolipin (1-16:0, 2-16:1, 4-18:1) [mitochondrial membrane] + phosphatidylcholine (1-18:0, 2-16:1) [mitochondrial membrane] <=> cardiolipin (1-16:0, 2-16:1, 3-16:1, 4-18:1) [mitochondrial membrane] + 1-acylglycerophosphocholine (18:0) [mitochondrial membrane]	YPR140W	0	0
r_2727	MLCL (1-16:0, 2-16:1, 4-18:1):PC (1-18:1, 2-16:1) acyltransferase, mitochondrial membrane	monolysocardiolipin (1-16:0, 2-16:1, 4-18:1) [mitochondrial membrane] + phosphatidylcholine (1-18:1, 2-16:1) [mitochondrial membrane] <=> cardiolipin (1-16:0, 2-16:1, 3-16:1, 4-18:1) [mitochondrial membrane] + 1-acylglycerophosphocholine (18:1) [mitochondrial membrane]	YPR140W	0	0
r_2728	MLCL (1-16:0, 2-16:1, 4-18:1):PC (1-16:0, 2-18:1) acyltransferase, mitochondrial membrane	monolysocardiolipin (1-16:0, 2-16:1, 4-18:1) [mitochondrial membrane] + phosphatidylcholine (1-16:0, 2-18:1) [mitochondrial membrane] <=> 1-acylglycerophosphocholine (16:0) [mitochondrial membrane] + cardiolipin (1-16:0, 2-16:1, 3-18:1, 4-18:1) [mitochondrial membrane]	YPR140W	0	0
r_2729	MLCL (1-16:0, 2-16:1, 4-18:1):PC (1-16:1, 2-18:1) acyltransferase, mitochondrial membrane	monolysocardiolipin (1-16:0, 2-16:1, 4-18:1) [mitochondrial membrane] + phosphatidylcholine (1-16:1, 2-18:1) [mitochondrial membrane] <=> 1-acylglycerophosphocholine (16:1) [mitochondrial membrane] + cardiolipin (1-16:0, 2-16:1, 3-18:1, 4-18:1) [mitochondrial membrane]	YPR140W	0	0
r_2730	MLCL (1-16:0, 2-16:1, 4-18:1):PC (1-18:0, 2-18:1) acyltransferase, mitochondrial membrane	monolysocardiolipin (1-16:0, 2-16:1, 4-18:1) [mitochondrial membrane] + phosphatidylcholine (1-18:0, 2-18:1) [mitochondrial membrane] <=> 1-acylglycerophosphocholine (18:0) [mitochondrial membrane] + cardiolipin (1-16:0, 2-16:1, 3-18:1, 4-18:1) [mitochondrial membrane]	YPR140W	0	0
r_2731	MLCL (1-16:0, 2-16:1, 4-18:1):PC (1-18:1, 2-18:1) acyltransferase, mitochondrial membrane	monolysocardiolipin (1-16:0, 2-16:1, 4-18:1) [mitochondrial membrane] + phosphatidylcholine (1-18:1, 2-18:1) [mitochondrial membrane] <=> 1-acylglycerophosphocholine (18:1) [mitochondrial membrane] + cardiolipin (1-16:0, 2-16:1, 3-18:1, 4-18:1) [mitochondrial membrane]	YPR140W	0	0
r_2732	MLCL (1-16:1, 2-16:1, 4-16:1):PC (1-16:0, 2-16:1) acyltransferase, mitochondrial membrane	monolysocardiolipin (1-16:1, 2-16:1, 4-16:1) [mitochondrial membrane] + phosphatidylcholine (1-16:0, 2-16:1) [mitochondrial membrane] <=> cardiolipin (1-16:1, 2-16:1, 3-16:1, 4-16:1) [mitochondrial membrane] + 1-acylglycerophosphocholine (16:0) [mitochondrial membrane]	YPR140W	0	0
r_2733	MLCL (1-16:1, 2-16:1, 4-16:1):PC (1-16:1, 2-16:1) acyltransferase, mitochondrial membrane	monolysocardiolipin (1-16:1, 2-16:1, 4-16:1) [mitochondrial membrane] + phosphatidylcholine (1-16:1, 2-16:1) [mitochondrial membrane] <=> cardiolipin (1-16:1, 2-16:1, 3-16:1, 4-16:1) [mitochondrial membrane] + 1-acylglycerophosphocholine (16:1) [mitochondrial membrane]	YPR140W	0	0
r_2734	MLCL (1-16:1, 2-16:1, 4-16:1):PC (1-18:0, 2-16:1) acyltransferase, mitochondrial membrane	monolysocardiolipin (1-16:1, 2-16:1, 4-16:1) [mitochondrial membrane] + phosphatidylcholine (1-18:0, 2-16:1) [mitochondrial membrane] <=> cardiolipin (1-16:1, 2-16:1, 3-16:1, 4-16:1) [mitochondrial membrane] + 1-acylglycerophosphocholine (18:0) [mitochondrial membrane]	YPR140W	0	0
r_2735	MLCL (1-16:1, 2-16:1, 4-16:1):PC (1-18:1, 2-16:1) acyltransferase, mitochondrial membrane	monolysocardiolipin (1-16:1, 2-16:1, 4-16:1) [mitochondrial membrane] + phosphatidylcholine (1-18:1, 2-16:1) [mitochondrial membrane] <=> cardiolipin (1-16:1, 2-16:1, 3-16:1, 4-16:1) [mitochondrial membrane] + 1-acylglycerophosphocholine (18:1) [mitochondrial membrane]	YPR140W	0	0
r_2736	MLCL (1-16:1, 2-16:1, 4-16:1):PC (1-16:0, 2-18:1) acyltransferase, mitochondrial membrane	monolysocardiolipin (1-16:1, 2-16:1, 4-16:1) [mitochondrial membrane] + phosphatidylcholine (1-16:0, 2-18:1) [mitochondrial membrane] <=> cardiolipin (1-16:1, 2-16:1, 3-18:1, 4-16:1) [mitochondrial membrane] + 1-acylglycerophosphocholine (16:0) [mitochondrial membrane]	YPR140W	0	0
r_2737	MLCL (1-16:1, 2-16:1, 4-16:1):PC (1-16:1, 2-18:1) acyltransferase, mitochondrial membrane	monolysocardiolipin (1-16:1, 2-16:1, 4-16:1) [mitochondrial membrane] + phosphatidylcholine (1-16:1, 2-18:1) [mitochondrial membrane] <=> cardiolipin (1-16:1, 2-16:1, 3-18:1, 4-16:1) [mitochondrial membrane] + 1-acylglycerophosphocholine (16:1) [mitochondrial membrane]	YPR140W	0	0
r_2738	MLCL (1-16:1, 2-16:1, 4-16:1):PC (1-18:0, 2-18:1) acyltransferase, mitochondrial membrane	monolysocardiolipin (1-16:1, 2-16:1, 4-16:1) [mitochondrial membrane] + phosphatidylcholine (1-18:0, 2-18:1) [mitochondrial membrane] <=> cardiolipin (1-16:1, 2-16:1, 3-18:1, 4-16:1) [mitochondrial membrane] + 1-acylglycerophosphocholine (18:0) [mitochondrial membrane]	YPR140W	0	0
r_2739	MLCL (1-16:1, 2-16:1, 4-16:1):PC (1-18:1, 2-18:1) acyltransferase, mitochondrial membrane	monolysocardiolipin (1-16:1, 2-16:1, 4-16:1) [mitochondrial membrane] + phosphatidylcholine (1-18:1, 2-18:1) [mitochondrial membrane] <=> cardiolipin (1-16:1, 2-16:1, 3-18:1, 4-16:1) [mitochondrial membrane] + 1-acylglycerophosphocholine (18:1) [mitochondrial membrane]	YPR140W	0	0
r_2740	MLCL (1-16:1, 2-16:1, 4-18:1):PC (1-16:0, 2-16:1) acyltransferase, mitochondrial membrane	monolysocardiolipin (1-16:1, 2-16:1, 4-18:1) [mitochondrial membrane] + phosphatidylcholine (1-16:0, 2-16:1) [mitochondrial membrane] <=> cardiolipin (1-16:1, 2-16:1, 3-16:1, 4-18:1) [mitochondrial membrane] + 1-acylglycerophosphocholine (16:0) [mitochondrial membrane]	YPR140W	0	0
r_2741	MLCL (1-16:1, 2-16:1, 4-18:1):PC (1-16:1, 2-16:1) acyltransferase, mitochondrial membrane	monolysocardiolipin (1-16:1, 2-16:1, 4-18:1) [mitochondrial membrane] + phosphatidylcholine (1-16:1, 2-16:1) [mitochondrial membrane] <=> cardiolipin (1-16:1, 2-16:1, 3-16:1, 4-18:1) [mitochondrial membrane] + 1-acylglycerophosphocholine (16:1) [mitochondrial membrane]	YPR140W	0	0
r_2742	MLCL (1-16:1, 2-16:1, 4-18:1):PC (1-18:0, 2-16:1) acyltransferase, mitochondrial membrane	monolysocardiolipin (1-16:1, 2-16:1, 4-18:1) [mitochondrial membrane] + phosphatidylcholine (1-18:0, 2-16:1) [mitochondrial membrane] <=> cardiolipin (1-16:1, 2-16:1, 3-16:1, 4-18:1) [mitochondrial membrane] + 1-acylglycerophosphocholine (18:0) [mitochondrial membrane]	YPR140W	0	0
r_2743	MLCL (1-16:1, 2-16:1, 4-18:1):PC (1-18:1, 2-16:1) acyltransferase, mitochondrial membrane	monolysocardiolipin (1-16:1, 2-16:1, 4-18:1) [mitochondrial membrane] + phosphatidylcholine (1-18:1, 2-16:1) [mitochondrial membrane] <=> cardiolipin (1-16:1, 2-16:1, 3-16:1, 4-18:1) [mitochondrial membrane] + 1-acylglycerophosphocholine (18:1) [mitochondrial membrane]	YPR140W	0	0
r_2744	MLCL (1-16:1, 2-16:1, 4-18:1):PC (1-16:0, 2-18:1) acyltransferase, mitochondrial membrane	monolysocardiolipin (1-16:1, 2-16:1, 4-18:1) [mitochondrial membrane] + phosphatidylcholine (1-16:0, 2-18:1) [mitochondrial membrane] <=> 1-acylglycerophosphocholine (16:0) [mitochondrial membrane] + cardiolipin (1-16:1, 2-16:1, 3-18:1, 4-18:1) [mitochondrial membrane]	YPR140W	0	0
r_2745	MLCL (1-16:1, 2-16:1, 4-18:1):PC (1-16:1, 2-18:1) acyltransferase, mitochondrial membrane	monolysocardiolipin (1-16:1, 2-16:1, 4-18:1) [mitochondrial membrane] + phosphatidylcholine (1-16:1, 2-18:1) [mitochondrial membrane] <=> 1-acylglycerophosphocholine (16:1) [mitochondrial membrane] + cardiolipin (1-16:1, 2-16:1, 3-18:1, 4-18:1) [mitochondrial membrane]	YPR140W	0	0
r_2746	MLCL (1-16:1, 2-16:1, 4-18:1):PC (1-18:0, 2-18:1) acyltransferase, mitochondrial membrane	monolysocardiolipin (1-16:1, 2-16:1, 4-18:1) [mitochondrial membrane] + phosphatidylcholine (1-18:0, 2-18:1) [mitochondrial membrane] <=> 1-acylglycerophosphocholine (18:0) [mitochondrial membrane] + cardiolipin (1-16:1, 2-16:1, 3-18:1, 4-18:1) [mitochondrial membrane]	YPR140W	0	0
r_2747	MLCL (1-16:1, 2-16:1, 4-18:1):PC (1-18:1, 2-18:1) acyltransferase, mitochondrial membrane	monolysocardiolipin (1-16:1, 2-16:1, 4-18:1) [mitochondrial membrane] + phosphatidylcholine (1-18:1, 2-18:1) [mitochondrial membrane] <=> 1-acylglycerophosphocholine (18:1) [mitochondrial membrane] + cardiolipin (1-16:1, 2-16:1, 3-18:1, 4-18:1) [mitochondrial membrane]	YPR140W	0	0
r_2748	MLCL (1-18:0, 2-16:1, 4-16:1):PC (1-16:0, 2-16:1) acyltransferase, mitochondrial membrane	monolysocardiolipin (1-18:0, 2-16:1, 4-16:1) [mitochondrial membrane] + phosphatidylcholine (1-16:0, 2-16:1) [mitochondrial membrane] <=> cardiolipin (1-18:0, 2-16:1, 3-16:1, 4-16:1) [mitochondrial membrane] + 1-acylglycerophosphocholine (16:0) [mitochondrial membrane]	YPR140W	0	0
r_2749	MLCL (1-18:0, 2-16:1, 4-16:1):PC (1-16:1, 2-16:1) acyltransferase, mitochondrial membrane	monolysocardiolipin (1-18:0, 2-16:1, 4-16:1) [mitochondrial membrane] + phosphatidylcholine (1-16:1, 2-16:1) [mitochondrial membrane] <=> cardiolipin (1-18:0, 2-16:1, 3-16:1, 4-16:1) [mitochondrial membrane] + 1-acylglycerophosphocholine (16:1) [mitochondrial membrane]	YPR140W	0	0
r_2750	MLCL (1-18:0, 2-16:1, 4-16:1):PC (1-18:0, 2-16:1) acyltransferase, mitochondrial membrane	monolysocardiolipin (1-18:0, 2-16:1, 4-16:1) [mitochondrial membrane] + phosphatidylcholine (1-18:0, 2-16:1) [mitochondrial membrane] <=> cardiolipin (1-18:0, 2-16:1, 3-16:1, 4-16:1) [mitochondrial membrane] + 1-acylglycerophosphocholine (18:0) [mitochondrial membrane]	YPR140W	0	0
r_2751	MLCL (1-18:0, 2-16:1, 4-16:1):PC (1-18:1, 2-16:1) acyltransferase, mitochondrial membrane	monolysocardiolipin (1-18:0, 2-16:1, 4-16:1) [mitochondrial membrane] + phosphatidylcholine (1-18:1, 2-16:1) [mitochondrial membrane] <=> cardiolipin (1-18:0, 2-16:1, 3-16:1, 4-16:1) [mitochondrial membrane] + 1-acylglycerophosphocholine (18:1) [mitochondrial membrane]	YPR140W	0	0
r_2752	MLCL (1-18:0, 2-16:1, 4-16:1):PC (1-16:0, 2-18:1) acyltransferase, mitochondrial membrane	monolysocardiolipin (1-18:0, 2-16:1, 4-16:1) [mitochondrial membrane] + phosphatidylcholine (1-16:0, 2-18:1) [mitochondrial membrane] <=> cardiolipin (1-18:0, 2-16:1, 3-18:1, 4-16:1) [mitochondrial membrane] + 1-acylglycerophosphocholine (16:0) [mitochondrial membrane]	YPR140W	0	0
r_2753	MLCL (1-18:0, 2-16:1, 4-16:1):PC (1-16:1, 2-18:1) acyltransferase, mitochondrial membrane	monolysocardiolipin (1-18:0, 2-16:1, 4-16:1) [mitochondrial membrane] + phosphatidylcholine (1-16:1, 2-18:1) [mitochondrial membrane] <=> cardiolipin (1-18:0, 2-16:1, 3-18:1, 4-16:1) [mitochondrial membrane] + 1-acylglycerophosphocholine (16:1) [mitochondrial membrane]	YPR140W	0	0
r_2754	MLCL (1-18:0, 2-16:1, 4-16:1):PC (1-18:0, 2-18:1) acyltransferase, mitochondrial membrane	monolysocardiolipin (1-18:0, 2-16:1, 4-16:1) [mitochondrial membrane] + phosphatidylcholine (1-18:0, 2-18:1) [mitochondrial membrane] <=> cardiolipin (1-18:0, 2-16:1, 3-18:1, 4-16:1) [mitochondrial membrane] + 1-acylglycerophosphocholine (18:0) [mitochondrial membrane]	YPR140W	0	0
r_2755	MLCL (1-18:0, 2-16:1, 4-16:1):PC (1-18:1, 2-18:1) acyltransferase, mitochondrial membrane	monolysocardiolipin (1-18:0, 2-16:1, 4-16:1) [mitochondrial membrane] + phosphatidylcholine (1-18:1, 2-18:1) [mitochondrial membrane] <=> cardiolipin (1-18:0, 2-16:1, 3-18:1, 4-16:1) [mitochondrial membrane] + 1-acylglycerophosphocholine (18:1) [mitochondrial membrane]	YPR140W	0	0
r_2756	MLCL (1-18:0, 2-16:1, 4-18:1):PC (1-16:0, 2-16:1) acyltransferase, mitochondrial membrane	monolysocardiolipin (1-18:0, 2-16:1, 4-18:1) [mitochondrial membrane] + phosphatidylcholine (1-16:0, 2-16:1) [mitochondrial membrane] <=> cardiolipin (1-18:0, 2-16:1, 3-16:1, 4-18:1) [mitochondrial membrane] + 1-acylglycerophosphocholine (16:0) [mitochondrial membrane]	YPR140W	0	0
r_2757	MLCL (1-18:0, 2-16:1, 4-18:1):PC (1-16:1, 2-16:1) acyltransferase, mitochondrial membrane	monolysocardiolipin (1-18:0, 2-16:1, 4-18:1) [mitochondrial membrane] + phosphatidylcholine (1-16:1, 2-16:1) [mitochondrial membrane] <=> cardiolipin (1-18:0, 2-16:1, 3-16:1, 4-18:1) [mitochondrial membrane] + 1-acylglycerophosphocholine (16:1) [mitochondrial membrane]	YPR140W	0	0
r_2758	MLCL (1-18:0, 2-16:1, 4-18:1):PC (1-18:0, 2-16:1) acyltransferase, mitochondrial membrane	monolysocardiolipin (1-18:0, 2-16:1, 4-18:1) [mitochondrial membrane] + phosphatidylcholine (1-18:0, 2-16:1) [mitochondrial membrane] <=> cardiolipin (1-18:0, 2-16:1, 3-16:1, 4-18:1) [mitochondrial membrane] + 1-acylglycerophosphocholine (18:0) [mitochondrial membrane]	YPR140W	0	0
r_2759	MLCL (1-18:0, 2-16:1, 4-18:1):PC (1-18:1, 2-16:1) acyltransferase, mitochondrial membrane	monolysocardiolipin (1-18:0, 2-16:1, 4-18:1) [mitochondrial membrane] + phosphatidylcholine (1-18:1, 2-16:1) [mitochondrial membrane] <=> cardiolipin (1-18:0, 2-16:1, 3-16:1, 4-18:1) [mitochondrial membrane] + 1-acylglycerophosphocholine (18:1) [mitochondrial membrane]	YPR140W	0	0
r_2760	MLCL (1-18:0, 2-16:1, 4-18:1):PC (1-16:0, 2-18:1) acyltransferase, mitochondrial membrane	monolysocardiolipin (1-18:0, 2-16:1, 4-18:1) [mitochondrial membrane] + phosphatidylcholine (1-16:0, 2-18:1) [mitochondrial membrane] <=> 1-acylglycerophosphocholine (16:0) [mitochondrial membrane] + cardiolipin (1-18:0, 2-16:1, 3-18:1, 4-18:1) [mitochondrial membrane]	YPR140W	0	0
r_2761	MLCL (1-18:0, 2-16:1, 4-18:1):PC (1-16:1, 2-18:1) acyltransferase, mitochondrial membrane	monolysocardiolipin (1-18:0, 2-16:1, 4-18:1) [mitochondrial membrane] + phosphatidylcholine (1-16:1, 2-18:1) [mitochondrial membrane] <=> 1-acylglycerophosphocholine (16:1) [mitochondrial membrane] + cardiolipin (1-18:0, 2-16:1, 3-18:1, 4-18:1) [mitochondrial membrane]	YPR140W	0	0
r_2762	MLCL (1-18:0, 2-16:1, 4-18:1):PC (1-18:0, 2-18:1) acyltransferase, mitochondrial membrane	monolysocardiolipin (1-18:0, 2-16:1, 4-18:1) [mitochondrial membrane] + phosphatidylcholine (1-18:0, 2-18:1) [mitochondrial membrane] <=> 1-acylglycerophosphocholine (18:0) [mitochondrial membrane] + cardiolipin (1-18:0, 2-16:1, 3-18:1, 4-18:1) [mitochondrial membrane]	YPR140W	0	0
r_2763	MLCL (1-18:0, 2-16:1, 4-18:1):PC (1-18:1, 2-18:1) acyltransferase, mitochondrial membrane	monolysocardiolipin (1-18:0, 2-16:1, 4-18:1) [mitochondrial membrane] + phosphatidylcholine (1-18:1, 2-18:1) [mitochondrial membrane] <=> 1-acylglycerophosphocholine (18:1) [mitochondrial membrane] + cardiolipin (1-18:0, 2-16:1, 3-18:1, 4-18:1) [mitochondrial membrane]	YPR140W	0	0
r_2764	MLCL (1-18:1, 2-16:1, 4-16:1):PC (1-16:0, 2-16:1) acyltransferase, mitochondrial membrane	monolysocardiolipin (1-18:1, 2-16:1, 4-16:1) [mitochondrial membrane] + phosphatidylcholine (1-16:0, 2-16:1) [mitochondrial membrane] <=> cardiolipin (1-18:1, 2-16:1, 3-16:1, 4-16:1) [mitochondrial membrane] + 1-acylglycerophosphocholine (16:0) [mitochondrial membrane]	YPR140W	0	0
r_2765	MLCL (1-18:1, 2-16:1, 4-16:1):PC (1-16:1, 2-16:1) acyltransferase, mitochondrial membrane	monolysocardiolipin (1-18:1, 2-16:1, 4-16:1) [mitochondrial membrane] + phosphatidylcholine (1-16:1, 2-16:1) [mitochondrial membrane] <=> cardiolipin (1-18:1, 2-16:1, 3-16:1, 4-16:1) [mitochondrial membrane] + 1-acylglycerophosphocholine (16:1) [mitochondrial membrane]	YPR140W	0	0
r_2766	MLCL (1-18:1, 2-16:1, 4-16:1):PC (1-18:0, 2-16:1) acyltransferase, mitochondrial membrane	monolysocardiolipin (1-18:1, 2-16:1, 4-16:1) [mitochondrial membrane] + phosphatidylcholine (1-18:0, 2-16:1) [mitochondrial membrane] <=> cardiolipin (1-18:1, 2-16:1, 3-16:1, 4-16:1) [mitochondrial membrane] + 1-acylglycerophosphocholine (18:0) [mitochondrial membrane]	YPR140W	0	0
r_2767	MLCL (1-18:1, 2-16:1, 4-16:1):PC (1-18:1, 2-16:1) acyltransferase, mitochondrial membrane	monolysocardiolipin (1-18:1, 2-16:1, 4-16:1) [mitochondrial membrane] + phosphatidylcholine (1-18:1, 2-16:1) [mitochondrial membrane] <=> cardiolipin (1-18:1, 2-16:1, 3-16:1, 4-16:1) [mitochondrial membrane] + 1-acylglycerophosphocholine (18:1) [mitochondrial membrane]	YPR140W	0	0
r_2768	MLCL (1-18:1, 2-16:1, 4-16:1):PC (1-16:0, 2-18:1) acyltransferase, mitochondrial membrane	monolysocardiolipin (1-18:1, 2-16:1, 4-16:1) [mitochondrial membrane] + phosphatidylcholine (1-16:0, 2-18:1) [mitochondrial membrane] <=> cardiolipin (1-18:1, 2-16:1, 3-18:1, 4-16:1) [mitochondrial membrane] + 1-acylglycerophosphocholine (16:0) [mitochondrial membrane]	YPR140W	0	0
r_2769	MLCL (1-18:1, 2-16:1, 4-16:1):PC (1-16:1, 2-18:1) acyltransferase, mitochondrial membrane	monolysocardiolipin (1-18:1, 2-16:1, 4-16:1) [mitochondrial membrane] + phosphatidylcholine (1-16:1, 2-18:1) [mitochondrial membrane] <=> cardiolipin (1-18:1, 2-16:1, 3-18:1, 4-16:1) [mitochondrial membrane] + 1-acylglycerophosphocholine (16:1) [mitochondrial membrane]	YPR140W	0	0
r_2770	MLCL (1-18:1, 2-16:1, 4-16:1):PC (1-18:0, 2-18:1) acyltransferase, mitochondrial membrane	monolysocardiolipin (1-18:1, 2-16:1, 4-16:1) [mitochondrial membrane] + phosphatidylcholine (1-18:0, 2-18:1) [mitochondrial membrane] <=> cardiolipin (1-18:1, 2-16:1, 3-18:1, 4-16:1) [mitochondrial membrane] + 1-acylglycerophosphocholine (18:0) [mitochondrial membrane]	YPR140W	0	0
r_2771	MLCL (1-18:1, 2-16:1, 4-16:1):PC (1-18:1, 2-18:1) acyltransferase, mitochondrial membrane	monolysocardiolipin (1-18:1, 2-16:1, 4-16:1) [mitochondrial membrane] + phosphatidylcholine (1-18:1, 2-18:1) [mitochondrial membrane] <=> cardiolipin (1-18:1, 2-16:1, 3-18:1, 4-16:1) [mitochondrial membrane] + 1-acylglycerophosphocholine (18:1) [mitochondrial membrane]	YPR140W	0	0
r_2772	MLCL (1-18:1, 2-16:1, 4-18:1):PC (1-16:0, 2-16:1) acyltransferase, mitochondrial membrane	monolysocardiolipin (1-18:1, 2-16:1, 4-18:1) [mitochondrial membrane] + phosphatidylcholine (1-16:0, 2-16:1) [mitochondrial membrane] <=> cardiolipin (1-18:1, 2-16:1, 3-16:1, 4-18:1) [mitochondrial membrane] + 1-acylglycerophosphocholine (16:0) [mitochondrial membrane]	YPR140W	0	0
r_2773	MLCL (1-18:1, 2-16:1, 4-18:1):PC (1-16:1, 2-16:1) acyltransferase, mitochondrial membrane	monolysocardiolipin (1-18:1, 2-16:1, 4-18:1) [mitochondrial membrane] + phosphatidylcholine (1-16:1, 2-16:1) [mitochondrial membrane] <=> cardiolipin (1-18:1, 2-16:1, 3-16:1, 4-18:1) [mitochondrial membrane] + 1-acylglycerophosphocholine (16:1) [mitochondrial membrane]	YPR140W	0	0
r_2774	MLCL (1-18:1, 2-16:1, 4-18:1):PC (1-18:0, 2-16:1) acyltransferase, mitochondrial membrane	monolysocardiolipin (1-18:1, 2-16:1, 4-18:1) [mitochondrial membrane] + phosphatidylcholine (1-18:0, 2-16:1) [mitochondrial membrane] <=> cardiolipin (1-18:1, 2-16:1, 3-16:1, 4-18:1) [mitochondrial membrane] + 1-acylglycerophosphocholine (18:0) [mitochondrial membrane]	YPR140W	0	0
r_2775	MLCL (1-18:1, 2-16:1, 4-18:1):PC (1-18:1, 2-16:1) acyltransferase, mitochondrial membrane	monolysocardiolipin (1-18:1, 2-16:1, 4-18:1) [mitochondrial membrane] + phosphatidylcholine (1-18:1, 2-16:1) [mitochondrial membrane] <=> cardiolipin (1-18:1, 2-16:1, 3-16:1, 4-18:1) [mitochondrial membrane] + 1-acylglycerophosphocholine (18:1) [mitochondrial membrane]	YPR140W	0	0
r_2776	MLCL (1-18:1, 2-16:1, 4-18:1):PC (1-16:0, 2-18:1) acyltransferase, mitochondrial membrane	monolysocardiolipin (1-18:1, 2-16:1, 4-18:1) [mitochondrial membrane] + phosphatidylcholine (1-16:0, 2-18:1) [mitochondrial membrane] <=> 1-acylglycerophosphocholine (16:0) [mitochondrial membrane] + cardiolipin (1-18:1, 2-16:1, 3-18:1, 4-18:1) [mitochondrial membrane]	YPR140W	0	0
r_2777	MLCL (1-18:1, 2-16:1, 4-18:1):PC (1-16:1, 2-18:1) acyltransferase, mitochondrial membrane	monolysocardiolipin (1-18:1, 2-16:1, 4-18:1) [mitochondrial membrane] + phosphatidylcholine (1-16:1, 2-18:1) [mitochondrial membrane] <=> 1-acylglycerophosphocholine (16:1) [mitochondrial membrane] + cardiolipin (1-18:1, 2-16:1, 3-18:1, 4-18:1) [mitochondrial membrane]	YPR140W	0	0
r_2778	MLCL (1-18:1, 2-16:1, 4-18:1):PC (1-18:0, 2-18:1) acyltransferase, mitochondrial membrane	monolysocardiolipin (1-18:1, 2-16:1, 4-18:1) [mitochondrial membrane] + phosphatidylcholine (1-18:0, 2-18:1) [mitochondrial membrane] <=> 1-acylglycerophosphocholine (18:0) [mitochondrial membrane] + cardiolipin (1-18:1, 2-16:1, 3-18:1, 4-18:1) [mitochondrial membrane]	YPR140W	0	0
r_2779	MLCL (1-18:1, 2-16:1, 4-18:1):PC (1-18:1, 2-18:1) acyltransferase, mitochondrial membrane	monolysocardiolipin (1-18:1, 2-16:1, 4-18:1) [mitochondrial membrane] + phosphatidylcholine (1-18:1, 2-18:1) [mitochondrial membrane] <=> 1-acylglycerophosphocholine (18:1) [mitochondrial membrane] + cardiolipin (1-18:1, 2-16:1, 3-18:1, 4-18:1) [mitochondrial membrane]	YPR140W	0	0
r_2780	MLCL (1-16:0, 2-18:1, 4-16:1):PC (1-16:0, 2-16:1) acyltransferase, mitochondrial membrane	monolysocardiolipin (1-16:0, 2-18:1, 4-16:1) [mitochondrial membrane] + phosphatidylcholine (1-16:0, 2-16:1) [mitochondrial membrane] <=> cardiolipin (1-16:0, 2-18:1, 3-16:1, 4-16:1) [mitochondrial membrane] + 1-acylglycerophosphocholine (16:0) [mitochondrial membrane]	YPR140W	0	0
r_2781	MLCL (1-16:0, 2-18:1, 4-16:1):PC (1-16:1, 2-16:1) acyltransferase, mitochondrial membrane	monolysocardiolipin (1-16:0, 2-18:1, 4-16:1) [mitochondrial membrane] + phosphatidylcholine (1-16:1, 2-16:1) [mitochondrial membrane] <=> cardiolipin (1-16:0, 2-18:1, 3-16:1, 4-16:1) [mitochondrial membrane] + 1-acylglycerophosphocholine (16:1) [mitochondrial membrane]	YPR140W	0	0
r_2782	MLCL (1-16:0, 2-18:1, 4-16:1):PC (1-18:0, 2-16:1) acyltransferase, mitochondrial membrane	monolysocardiolipin (1-16:0, 2-18:1, 4-16:1) [mitochondrial membrane] + phosphatidylcholine (1-18:0, 2-16:1) [mitochondrial membrane] <=> cardiolipin (1-16:0, 2-18:1, 3-16:1, 4-16:1) [mitochondrial membrane] + 1-acylglycerophosphocholine (18:0) [mitochondrial membrane]	YPR140W	0	0
r_2783	MLCL (1-16:0, 2-18:1, 4-16:1):PC (1-18:1, 2-16:1) acyltransferase, mitochondrial membrane	monolysocardiolipin (1-16:0, 2-18:1, 4-16:1) [mitochondrial membrane] + phosphatidylcholine (1-18:1, 2-16:1) [mitochondrial membrane] <=> cardiolipin (1-16:0, 2-18:1, 3-16:1, 4-16:1) [mitochondrial membrane] + 1-acylglycerophosphocholine (18:1) [mitochondrial membrane]	YPR140W	0	0
r_2784	MLCL (1-16:0, 2-18:1, 4-16:1):PC (1-16:0, 2-18:1) acyltransferase, mitochondrial membrane	monolysocardiolipin (1-16:0, 2-18:1, 4-16:1) [mitochondrial membrane] + phosphatidylcholine (1-16:0, 2-18:1) [mitochondrial membrane] <=> cardiolipin (1-16:0, 2-18:1, 3-18:1, 4-16:1) [mitochondrial membrane] + 1-acylglycerophosphocholine (16:0) [mitochondrial membrane]	YPR140W	0	0
r_2785	MLCL (1-16:0, 2-18:1, 4-16:1):PC (1-16:1, 2-18:1) acyltransferase, mitochondrial membrane	monolysocardiolipin (1-16:0, 2-18:1, 4-16:1) [mitochondrial membrane] + phosphatidylcholine (1-16:1, 2-18:1) [mitochondrial membrane] <=> cardiolipin (1-16:0, 2-18:1, 3-18:1, 4-16:1) [mitochondrial membrane] + 1-acylglycerophosphocholine (16:1) [mitochondrial membrane]	YPR140W	0	0
r_2786	MLCL (1-16:0, 2-18:1, 4-16:1):PC (1-18:0, 2-18:1) acyltransferase, mitochondrial membrane	monolysocardiolipin (1-16:0, 2-18:1, 4-16:1) [mitochondrial membrane] + phosphatidylcholine (1-18:0, 2-18:1) [mitochondrial membrane] <=> cardiolipin (1-16:0, 2-18:1, 3-18:1, 4-16:1) [mitochondrial membrane] + 1-acylglycerophosphocholine (18:0) [mitochondrial membrane]	YPR140W	0	0
r_2787	MLCL (1-16:0, 2-18:1, 4-16:1):PC (1-18:1, 2-18:1) acyltransferase, mitochondrial membrane	monolysocardiolipin (1-16:0, 2-18:1, 4-16:1) [mitochondrial membrane] + phosphatidylcholine (1-18:1, 2-18:1) [mitochondrial membrane] <=> cardiolipin (1-16:0, 2-18:1, 3-18:1, 4-16:1) [mitochondrial membrane] + 1-acylglycerophosphocholine (18:1) [mitochondrial membrane]	YPR140W	0	0
r_2788	MLCL (1-16:0, 2-18:1, 4-18:1):PC (1-16:0, 2-16:1) acyltransferase, mitochondrial membrane	monolysocardiolipin (1-16:0, 2-18:1, 4-18:1) [mitochondrial membrane] + phosphatidylcholine (1-16:0, 2-16:1) [mitochondrial membrane] <=> cardiolipin (1-16:0, 2-18:1, 3-16:1, 4-18:1) [mitochondrial membrane] + 1-acylglycerophosphocholine (16:0) [mitochondrial membrane]	YPR140W	0	0
r_2789	MLCL (1-16:0, 2-18:1, 4-18:1):PC (1-16:1, 2-16:1) acyltransferase, mitochondrial membrane	monolysocardiolipin (1-16:0, 2-18:1, 4-18:1) [mitochondrial membrane] + phosphatidylcholine (1-16:1, 2-16:1) [mitochondrial membrane] <=> cardiolipin (1-16:0, 2-18:1, 3-16:1, 4-18:1) [mitochondrial membrane] + 1-acylglycerophosphocholine (16:1) [mitochondrial membrane]	YPR140W	0	0
r_2790	MLCL (1-16:0, 2-18:1, 4-18:1):PC (1-18:0, 2-16:1) acyltransferase, mitochondrial membrane	monolysocardiolipin (1-16:0, 2-18:1, 4-18:1) [mitochondrial membrane] + phosphatidylcholine (1-18:0, 2-16:1) [mitochondrial membrane] <=> cardiolipin (1-16:0, 2-18:1, 3-16:1, 4-18:1) [mitochondrial membrane] + 1-acylglycerophosphocholine (18:0) [mitochondrial membrane]	YPR140W	0	0
r_2791	MLCL (1-16:0, 2-18:1, 4-18:1):PC (1-18:1, 2-16:1) acyltransferase, mitochondrial membrane	monolysocardiolipin (1-16:0, 2-18:1, 4-18:1) [mitochondrial membrane] + phosphatidylcholine (1-18:1, 2-16:1) [mitochondrial membrane] <=> cardiolipin (1-16:0, 2-18:1, 3-16:1, 4-18:1) [mitochondrial membrane] + 1-acylglycerophosphocholine (18:1) [mitochondrial membrane]	YPR140W	0	0
r_2792	MLCL (1-16:0, 2-18:1, 4-18:1):PC (1-16:0, 2-18:1) acyltransferase, mitochondrial membrane	monolysocardiolipin (1-16:0, 2-18:1, 4-18:1) [mitochondrial membrane] + phosphatidylcholine (1-16:0, 2-18:1) [mitochondrial membrane] <=> 1-acylglycerophosphocholine (16:0) [mitochondrial membrane] + cardiolipin (1-16:0, 2-18:1, 3-18:1, 4-18:1) [mitochondrial membrane]	YPR140W	0	0
r_2793	MLCL (1-16:0, 2-18:1, 4-18:1):PC (1-16:1, 2-18:1) acyltransferase, mitochondrial membrane	monolysocardiolipin (1-16:0, 2-18:1, 4-18:1) [mitochondrial membrane] + phosphatidylcholine (1-16:1, 2-18:1) [mitochondrial membrane] <=> 1-acylglycerophosphocholine (16:1) [mitochondrial membrane] + cardiolipin (1-16:0, 2-18:1, 3-18:1, 4-18:1) [mitochondrial membrane]	YPR140W	0	0
r_2794	MLCL (1-16:0, 2-18:1, 4-18:1):PC (1-18:0, 2-18:1) acyltransferase, mitochondrial membrane	monolysocardiolipin (1-16:0, 2-18:1, 4-18:1) [mitochondrial membrane] + phosphatidylcholine (1-18:0, 2-18:1) [mitochondrial membrane] <=> 1-acylglycerophosphocholine (18:0) [mitochondrial membrane] + cardiolipin (1-16:0, 2-18:1, 3-18:1, 4-18:1) [mitochondrial membrane]	YPR140W	0	0
r_2795	MLCL (1-16:0, 2-18:1, 4-18:1):PC (1-18:1, 2-18:1) acyltransferase, mitochondrial membrane	monolysocardiolipin (1-16:0, 2-18:1, 4-18:1) [mitochondrial membrane] + phosphatidylcholine (1-18:1, 2-18:1) [mitochondrial membrane] <=> 1-acylglycerophosphocholine (18:1) [mitochondrial membrane] + cardiolipin (1-16:0, 2-18:1, 3-18:1, 4-18:1) [mitochondrial membrane]	YPR140W	0	0
r_2796	MLCL (1-16:1, 2-18:1, 4-16:1):PC (1-16:0, 2-16:1) acyltransferase, mitochondrial membrane	monolysocardiolipin (1-16:1, 2-18:1, 4-16:1) [mitochondrial membrane] + phosphatidylcholine (1-16:0, 2-16:1) [mitochondrial membrane] <=> cardiolipin (1-16:1, 2-18:1, 3-16:1, 4-16:1) [mitochondrial membrane] + 1-acylglycerophosphocholine (16:0) [mitochondrial membrane]	YPR140W	0	0
r_2797	MLCL (1-16:1, 2-18:1, 4-16:1):PC (1-16:1, 2-16:1) acyltransferase, mitochondrial membrane	monolysocardiolipin (1-16:1, 2-18:1, 4-16:1) [mitochondrial membrane] + phosphatidylcholine (1-16:1, 2-16:1) [mitochondrial membrane] <=> cardiolipin (1-16:1, 2-18:1, 3-16:1, 4-16:1) [mitochondrial membrane] + 1-acylglycerophosphocholine (16:1) [mitochondrial membrane]	YPR140W	0	0
r_2798	MLCL (1-16:1, 2-18:1, 4-16:1):PC (1-18:0, 2-16:1) acyltransferase, mitochondrial membrane	monolysocardiolipin (1-16:1, 2-18:1, 4-16:1) [mitochondrial membrane] + phosphatidylcholine (1-18:0, 2-16:1) [mitochondrial membrane] <=> cardiolipin (1-16:1, 2-18:1, 3-16:1, 4-16:1) [mitochondrial membrane] + 1-acylglycerophosphocholine (18:0) [mitochondrial membrane]	YPR140W	0	0
r_2799	MLCL (1-16:1, 2-18:1, 4-16:1):PC (1-18:1, 2-16:1) acyltransferase, mitochondrial membrane	monolysocardiolipin (1-16:1, 2-18:1, 4-16:1) [mitochondrial membrane] + phosphatidylcholine (1-18:1, 2-16:1) [mitochondrial membrane] <=> cardiolipin (1-16:1, 2-18:1, 3-16:1, 4-16:1) [mitochondrial membrane] + 1-acylglycerophosphocholine (18:1) [mitochondrial membrane]	YPR140W	0	0
r_2800	MLCL (1-16:1, 2-18:1, 4-16:1):PC (1-16:0, 2-18:1) acyltransferase, mitochondrial membrane	monolysocardiolipin (1-16:1, 2-18:1, 4-16:1) [mitochondrial membrane] + phosphatidylcholine (1-16:0, 2-18:1) [mitochondrial membrane] <=> cardiolipin (1-16:1, 2-18:1, 3-18:1, 4-16:1) [mitochondrial membrane] + 1-acylglycerophosphocholine (16:0) [mitochondrial membrane]	YPR140W	0	0
r_2801	MLCL (1-16:1, 2-18:1, 4-16:1):PC (1-16:1, 2-18:1) acyltransferase, mitochondrial membrane	monolysocardiolipin (1-16:1, 2-18:1, 4-16:1) [mitochondrial membrane] + phosphatidylcholine (1-16:1, 2-18:1) [mitochondrial membrane] <=> cardiolipin (1-16:1, 2-18:1, 3-18:1, 4-16:1) [mitochondrial membrane] + 1-acylglycerophosphocholine (16:1) [mitochondrial membrane]	YPR140W	0	0
r_2802	MLCL (1-16:1, 2-18:1, 4-16:1):PC (1-18:0, 2-18:1) acyltransferase, mitochondrial membrane	monolysocardiolipin (1-16:1, 2-18:1, 4-16:1) [mitochondrial membrane] + phosphatidylcholine (1-18:0, 2-18:1) [mitochondrial membrane] <=> cardiolipin (1-16:1, 2-18:1, 3-18:1, 4-16:1) [mitochondrial membrane] + 1-acylglycerophosphocholine (18:0) [mitochondrial membrane]	YPR140W	0	0
r_2803	MLCL (1-16:1, 2-18:1, 4-16:1):PC (1-18:1, 2-18:1) acyltransferase, mitochondrial membrane	monolysocardiolipin (1-16:1, 2-18:1, 4-16:1) [mitochondrial membrane] + phosphatidylcholine (1-18:1, 2-18:1) [mitochondrial membrane] <=> cardiolipin (1-16:1, 2-18:1, 3-18:1, 4-16:1) [mitochondrial membrane] + 1-acylglycerophosphocholine (18:1) [mitochondrial membrane]	YPR140W	0	0
r_2804	MLCL (1-16:1, 2-18:1, 4-18:1):PC (1-16:0, 2-16:1) acyltransferase, mitochondrial membrane	monolysocardiolipin (1-16:1, 2-18:1, 4-18:1) [mitochondrial membrane] + phosphatidylcholine (1-16:0, 2-16:1) [mitochondrial membrane] <=> cardiolipin (1-16:1, 2-18:1, 3-16:1, 4-18:1) [mitochondrial membrane] + 1-acylglycerophosphocholine (16:0) [mitochondrial membrane]	YPR140W	0	0
r_2805	MLCL (1-16:1, 2-18:1, 4-18:1):PC (1-16:1, 2-16:1) acyltransferase, mitochondrial membrane	monolysocardiolipin (1-16:1, 2-18:1, 4-18:1) [mitochondrial membrane] + phosphatidylcholine (1-16:1, 2-16:1) [mitochondrial membrane] <=> cardiolipin (1-16:1, 2-18:1, 3-16:1, 4-18:1) [mitochondrial membrane] + 1-acylglycerophosphocholine (16:1) [mitochondrial membrane]	YPR140W	0	0
r_2806	MLCL (1-16:1, 2-18:1, 4-18:1):PC (1-18:0, 2-16:1) acyltransferase, mitochondrial membrane	monolysocardiolipin (1-16:1, 2-18:1, 4-18:1) [mitochondrial membrane] + phosphatidylcholine (1-18:0, 2-16:1) [mitochondrial membrane] <=> cardiolipin (1-16:1, 2-18:1, 3-16:1, 4-18:1) [mitochondrial membrane] + 1-acylglycerophosphocholine (18:0) [mitochondrial membrane]	YPR140W	0	0
r_2807	MLCL (1-16:1, 2-18:1, 4-18:1):PC (1-18:1, 2-16:1) acyltransferase, mitochondrial membrane	monolysocardiolipin (1-16:1, 2-18:1, 4-18:1) [mitochondrial membrane] + phosphatidylcholine (1-18:1, 2-16:1) [mitochondrial membrane] <=> cardiolipin (1-16:1, 2-18:1, 3-16:1, 4-18:1) [mitochondrial membrane] + 1-acylglycerophosphocholine (18:1) [mitochondrial membrane]	YPR140W	0	0
r_2808	MLCL (1-16:1, 2-18:1, 4-18:1):PC (1-16:0, 2-18:1) acyltransferase, mitochondrial membrane	monolysocardiolipin (1-16:1, 2-18:1, 4-18:1) [mitochondrial membrane] + phosphatidylcholine (1-16:0, 2-18:1) [mitochondrial membrane] <=> 1-acylglycerophosphocholine (16:0) [mitochondrial membrane] + cardiolipin (1-16:1, 2-18:1, 3-18:1, 4-18:1) [mitochondrial membrane]	YPR140W	0	0
r_2809	MLCL (1-16:1, 2-18:1, 4-18:1):PC (1-16:1, 2-18:1) acyltransferase, mitochondrial membrane	monolysocardiolipin (1-16:1, 2-18:1, 4-18:1) [mitochondrial membrane] + phosphatidylcholine (1-16:1, 2-18:1) [mitochondrial membrane] <=> 1-acylglycerophosphocholine (16:1) [mitochondrial membrane] + cardiolipin (1-16:1, 2-18:1, 3-18:1, 4-18:1) [mitochondrial membrane]	YPR140W	0	0
r_2810	MLCL (1-16:1, 2-18:1, 4-18:1):PC (1-18:0, 2-18:1) acyltransferase, mitochondrial membrane	monolysocardiolipin (1-16:1, 2-18:1, 4-18:1) [mitochondrial membrane] + phosphatidylcholine (1-18:0, 2-18:1) [mitochondrial membrane] <=> 1-acylglycerophosphocholine (18:0) [mitochondrial membrane] + cardiolipin (1-16:1, 2-18:1, 3-18:1, 4-18:1) [mitochondrial membrane]	YPR140W	0	0
r_2811	MLCL (1-16:1, 2-18:1, 4-18:1):PC (1-18:1, 2-18:1) acyltransferase, mitochondrial membrane	monolysocardiolipin (1-16:1, 2-18:1, 4-18:1) [mitochondrial membrane] + phosphatidylcholine (1-18:1, 2-18:1) [mitochondrial membrane] <=> 1-acylglycerophosphocholine (18:1) [mitochondrial membrane] + cardiolipin (1-16:1, 2-18:1, 3-18:1, 4-18:1) [mitochondrial membrane]	YPR140W	0	0
r_2820	phosphatidylinositol 4-kinase (1-16:0, 2-16:1), cell envelope	H+ [cell envelope] + ATP [cell envelope] + 1-phosphatidyl-1D-myo-inositol (1-16:0, 2-16:1) [cell envelope] -> ADP [cell envelope] + 1-phosphatidyl-1D-myo-inositol 4-phosphate (1-16:0, 2-16:1) [cell envelope]	( YJL100W or YLR305C )	0	0
r_2821	phosphatidylinositol 4-kinase (1-16:1, 2-16:1), cell envelope	H+ [cell envelope] + ATP [cell envelope] + 1-phosphatidyl-1D-myo-inositol (1-16:1, 2-16:1) [cell envelope] -> ADP [cell envelope] + 1-phosphatidyl-1D-myo-inositol 4-phosphate (1-16:1, 2-16:1) [cell envelope]	( YJL100W or YLR305C )	0	0
r_2822	phosphatidylinositol 4-kinase (1-18:0, 2-16:1), cell envelope	H+ [cell envelope] + ATP [cell envelope] + 1-phosphatidyl-1D-myo-inositol (1-18:0, 2-16:1) [cell envelope] -> ADP [cell envelope] + 1-phosphatidyl-1D-myo-inositol 4-phosphate (1-18:0, 2-16:1) [cell envelope]	( YJL100W or YLR305C )	0	0
r_2823	phosphatidylinositol 4-kinase (1-18:1, 2-16:1), cell envelope	H+ [cell envelope] + ATP [cell envelope] + 1-phosphatidyl-1D-myo-inositol (1-18:1, 2-16:1) [cell envelope] -> ADP [cell envelope] + 1-phosphatidyl-1D-myo-inositol 4-phosphate (1-18:1, 2-16:1) [cell envelope]	( YJL100W or YLR305C )	0	0
r_2824	phosphatidylinositol 4-kinase (1-16:0, 2-18:1), cell envelope	H+ [cell envelope] + ATP [cell envelope] + 1-phosphatidyl-1D-myo-inositol (1-16:0, 2-18:1) [cell envelope] -> ADP [cell envelope] + 1-phosphatidyl-1D-myo-inositol 4-phosphate (1-16:0, 2-18:1) [cell envelope]	( YJL100W or YLR305C )	0	0
r_2825	phosphatidylinositol 4-kinase (1-16:1, 2-18:1), cell envelope	H+ [cell envelope] + ATP [cell envelope] + 1-phosphatidyl-1D-myo-inositol (1-16:1, 2-18:1) [cell envelope] -> ADP [cell envelope] + 1-phosphatidyl-1D-myo-inositol 4-phosphate (1-16:1, 2-18:1) [cell envelope]	( YJL100W or YLR305C )	0	0
r_2826	phosphatidylinositol 4-kinase (1-18:0, 2-18:1), cell envelope	H+ [cell envelope] + ATP [cell envelope] + 1-phosphatidyl-1D-myo-inositol (1-18:0, 2-18:1) [cell envelope] -> ADP [cell envelope] + 1-phosphatidyl-1D-myo-inositol 4-phosphate (1-18:0, 2-18:1) [cell envelope]	( YJL100W or YLR305C )	0	0
r_2827	phosphatidylinositol 4-kinase (1-18:1, 2-18:1), cell envelope	H+ [cell envelope] + ATP [cell envelope] + 1-phosphatidyl-1D-myo-inositol (1-18:1, 2-18:1) [cell envelope] -> ADP [cell envelope] + 1-phosphatidyl-1D-myo-inositol 4-phosphate (1-18:1, 2-18:1) [cell envelope]	( YJL100W or YLR305C )	0	0
r_2828	phosphatidylinositol 4-kinase (1-16:0, 2-16:1), vacuolar membrane	H+ [vacuolar membrane] + 1-phosphatidyl-1D-myo-inositol (1-16:0, 2-16:1) [vacuolar membrane] + ATP [vacuolar membrane] -> ADP [vacuolar membrane] + 1-phosphatidyl-1D-myo-inositol 4-phosphate (1-16:0, 2-16:1) [vacuolar membrane]	YJL100W	0	0
r_2829	phosphatidylinositol 4-kinase (1-16:1, 2-16:1), vacuolar membrane	H+ [vacuolar membrane] + ATP [vacuolar membrane] + 1-phosphatidyl-1D-myo-inositol (1-16:1, 2-16:1) [vacuolar membrane] -> ADP [vacuolar membrane] + 1-phosphatidyl-1D-myo-inositol 4-phosphate (1-16:1, 2-16:1) [vacuolar membrane]	YJL100W	0	0
r_2830	phosphatidylinositol 4-kinase (1-18:0, 2-16:1), vacuolar membrane	H+ [vacuolar membrane] + ATP [vacuolar membrane] + 1-phosphatidyl-1D-myo-inositol (1-18:0, 2-16:1) [vacuolar membrane] -> ADP [vacuolar membrane] + 1-phosphatidyl-1D-myo-inositol 4-phosphate (1-18:0, 2-16:1) [vacuolar membrane]	YJL100W	0	0
r_2831	phosphatidylinositol 4-kinase (1-18:1, 2-16:1), vacuolar membrane	H+ [vacuolar membrane] + ATP [vacuolar membrane] + 1-phosphatidyl-1D-myo-inositol (1-18:1, 2-16:1) [vacuolar membrane] -> ADP [vacuolar membrane] + 1-phosphatidyl-1D-myo-inositol 4-phosphate (1-18:1, 2-16:1) [vacuolar membrane]	YJL100W	0	0
r_2832	phosphatidylinositol 4-kinase (1-16:0, 2-18:1), vacuolar membrane	H+ [vacuolar membrane] + ATP [vacuolar membrane] + 1-phosphatidyl-1D-myo-inositol (1-16:0, 2-18:1) [vacuolar membrane] -> ADP [vacuolar membrane] + 1-phosphatidyl-1D-myo-inositol 4-phosphate (1-16:0, 2-18:1) [vacuolar membrane]	YJL100W	0	0
r_2833	phosphatidylinositol 4-kinase (1-16:1, 2-18:1), vacuolar membrane	H+ [vacuolar membrane] + ATP [vacuolar membrane] + 1-phosphatidyl-1D-myo-inositol (1-16:1, 2-18:1) [vacuolar membrane] -> ADP [vacuolar membrane] + 1-phosphatidyl-1D-myo-inositol 4-phosphate (1-16:1, 2-18:1) [vacuolar membrane]	YJL100W	0	0
r_2834	phosphatidylinositol 4-kinase (1-18:0, 2-18:1), vacuolar membrane	H+ [vacuolar membrane] + ATP [vacuolar membrane] + 1-phosphatidyl-1D-myo-inositol (1-18:0, 2-18:1) [vacuolar membrane] -> ADP [vacuolar membrane] + 1-phosphatidyl-1D-myo-inositol 4-phosphate (1-18:0, 2-18:1) [vacuolar membrane]	YJL100W	0	0
r_2835	phosphatidylinositol 4-kinase (1-18:1, 2-18:1), vacuolar membrane	H+ [vacuolar membrane] + ATP [vacuolar membrane] + 1-phosphatidyl-1D-myo-inositol (1-18:1, 2-18:1) [vacuolar membrane] -> ADP [vacuolar membrane] + 1-phosphatidyl-1D-myo-inositol 4-phosphate (1-18:1, 2-18:1) [vacuolar membrane]	YJL100W	0	0
r_2836	phosphatidylinositol 4-kinase (1-16:0, 2-16:1), Golgi membrane	H+ [Golgi membrane] + 1-phosphatidyl-1D-myo-inositol (1-16:0, 2-16:1) [Golgi membrane] + ATP [Golgi membrane] -> ADP [Golgi membrane] + 1-phosphatidyl-1D-myo-inositol 4-phosphate (1-16:0, 2-16:1) [Golgi membrane]	( YDR373W and YNL267W )	0	0
r_2837	phosphatidylinositol 4-kinase (1-16:1, 2-16:1), Golgi membrane	H+ [Golgi membrane] + ATP [Golgi membrane] + 1-phosphatidyl-1D-myo-inositol (1-16:1, 2-16:1) [Golgi membrane] -> ADP [Golgi membrane] + 1-phosphatidyl-1D-myo-inositol 4-phosphate (1-16:1, 2-16:1) [Golgi membrane]	( YDR373W and YNL267W )	0	0
r_2838	phosphatidylinositol 4-kinase (1-18:0, 2-16:1), Golgi membrane	H+ [Golgi membrane] + ATP [Golgi membrane] + 1-phosphatidyl-1D-myo-inositol (1-18:0, 2-16:1) [Golgi membrane] -> ADP [Golgi membrane] + 1-phosphatidyl-1D-myo-inositol 4-phosphate (1-18:0, 2-16:1) [Golgi membrane]	( YDR373W and YNL267W )	0	0
r_2839	phosphatidylinositol 4-kinase (1-18:1, 2-16:1), Golgi membrane	H+ [Golgi membrane] + ATP [Golgi membrane] + 1-phosphatidyl-1D-myo-inositol (1-18:1, 2-16:1) [Golgi membrane] -> ADP [Golgi membrane] + 1-phosphatidyl-1D-myo-inositol 4-phosphate (1-18:1, 2-16:1) [Golgi membrane]	( YDR373W and YNL267W )	0	0
r_2840	phosphatidylinositol 4-kinase (1-16:0, 2-18:1), Golgi membrane	H+ [Golgi membrane] + ATP [Golgi membrane] + 1-phosphatidyl-1D-myo-inositol (1-16:0, 2-18:1) [Golgi membrane] -> ADP [Golgi membrane] + 1-phosphatidyl-1D-myo-inositol 4-phosphate (1-16:0, 2-18:1) [Golgi membrane]	( YDR373W and YNL267W )	0	0
r_2841	phosphatidylinositol 4-kinase (1-16:1, 2-18:1), Golgi membrane	H+ [Golgi membrane] + ATP [Golgi membrane] + 1-phosphatidyl-1D-myo-inositol (1-16:1, 2-18:1) [Golgi membrane] -> ADP [Golgi membrane] + 1-phosphatidyl-1D-myo-inositol 4-phosphate (1-16:1, 2-18:1) [Golgi membrane]	( YDR373W and YNL267W )	0	0
r_2842	phosphatidylinositol 4-kinase (1-18:0, 2-18:1), Golgi membrane	H+ [Golgi membrane] + ATP [Golgi membrane] + 1-phosphatidyl-1D-myo-inositol (1-18:0, 2-18:1) [Golgi membrane] -> ADP [Golgi membrane] + 1-phosphatidyl-1D-myo-inositol 4-phosphate (1-18:0, 2-18:1) [Golgi membrane]	( YDR373W and YNL267W )	0	0
r_2843	phosphatidylinositol 4-kinase (1-18:1, 2-18:1), Golgi membrane	H+ [Golgi membrane] + ATP [Golgi membrane] + 1-phosphatidyl-1D-myo-inositol (1-18:1, 2-18:1) [Golgi membrane] -> ADP [Golgi membrane] + 1-phosphatidyl-1D-myo-inositol 4-phosphate (1-18:1, 2-18:1) [Golgi membrane]	( YDR373W and YNL267W )	0	0
r_2844	phosphatidylinositol 4-kinase (1-16:0, 2-16:1), nucleus	ATP [nucleus] + H+ [nucleus] + 1-phosphatidyl-1D-myo-inositol (1-16:0, 2-16:1) [nucleus] -> ADP [nucleus] + 1-phosphatidyl-1D-myo-inositol 4-phosphate (1-16:0, 2-16:1) [nucleus]	YNL267W	0	0
r_2845	phosphatidylinositol 4-kinase (1-16:1, 2-16:1), nucleus	ATP [nucleus] + H+ [nucleus] + 1-phosphatidyl-1D-myo-inositol (1-16:1, 2-16:1) [nucleus] -> ADP [nucleus] + 1-phosphatidyl-1D-myo-inositol 4-phosphate (1-16:1, 2-16:1) [nucleus]	YNL267W	0	0
r_2846	phosphatidylinositol 4-kinase (1-18:0, 2-16:1), nucleus	ATP [nucleus] + H+ [nucleus] + 1-phosphatidyl-1D-myo-inositol (1-18:0, 2-16:1) [nucleus] -> ADP [nucleus] + 1-phosphatidyl-1D-myo-inositol 4-phosphate (1-18:0, 2-16:1) [nucleus]	YNL267W	0	0
r_2847	phosphatidylinositol 4-kinase (1-18:1, 2-16:1), nucleus	ATP [nucleus] + H+ [nucleus] + 1-phosphatidyl-1D-myo-inositol (1-18:1, 2-16:1) [nucleus] -> ADP [nucleus] + 1-phosphatidyl-1D-myo-inositol 4-phosphate (1-18:1, 2-16:1) [nucleus]	YNL267W	0	0
r_2848	phosphatidylinositol 4-kinase (1-16:0, 2-18:1), nucleus	ATP [nucleus] + H+ [nucleus] + 1-phosphatidyl-1D-myo-inositol (1-16:0, 2-18:1) [nucleus] -> ADP [nucleus] + 1-phosphatidyl-1D-myo-inositol 4-phosphate (1-16:0, 2-18:1) [nucleus]	YNL267W	0	0
r_2849	phosphatidylinositol 4-kinase (1-16:1, 2-18:1), nucleus	ATP [nucleus] + H+ [nucleus] + 1-phosphatidyl-1D-myo-inositol (1-16:1, 2-18:1) [nucleus] -> ADP [nucleus] + 1-phosphatidyl-1D-myo-inositol 4-phosphate (1-16:1, 2-18:1) [nucleus]	YNL267W	0	0
r_2850	phosphatidylinositol 4-kinase (1-18:0, 2-18:1), nucleus	ATP [nucleus] + H+ [nucleus] + 1-phosphatidyl-1D-myo-inositol (1-18:0, 2-18:1) [nucleus] -> ADP [nucleus] + 1-phosphatidyl-1D-myo-inositol 4-phosphate (1-18:0, 2-18:1) [nucleus]	YNL267W	0	0
r_2851	phosphatidylinositol 4-kinase (1-18:1, 2-18:1), nucleus	ATP [nucleus] + H+ [nucleus] + 1-phosphatidyl-1D-myo-inositol (1-18:1, 2-18:1) [nucleus] -> ADP [nucleus] + 1-phosphatidyl-1D-myo-inositol 4-phosphate (1-18:1, 2-18:1) [nucleus]	YNL267W	0	0
r_2852	phosphatidylinositol 3-kinase (1-16:0, 2-16:1), vacuolar membrane	H+ [vacuolar membrane] + 1-phosphatidyl-1D-myo-inositol (1-16:0, 2-16:1) [vacuolar membrane] + ATP [vacuolar membrane] -> ADP [vacuolar membrane] + 1-phosphatidyl-1D-myo-inositol 3-phosphate (1-16:0, 2-16:1) [vacuolar membrane]	( YBR097W and YLR240W )	0	0
r_2853	phosphatidylinositol 3-kinase (1-16:1, 2-16:1), vacuolar membrane	H+ [vacuolar membrane] + ATP [vacuolar membrane] + 1-phosphatidyl-1D-myo-inositol (1-16:1, 2-16:1) [vacuolar membrane] -> ADP [vacuolar membrane] + 1-phosphatidyl-1D-myo-inositol 3-phosphate (1-16:1, 2-16:1) [vacuolar membrane]	( YBR097W and YLR240W )	0	0
r_2854	phosphatidylinositol 3-kinase (1-18:0, 2-16:1), vacuolar membrane	H+ [vacuolar membrane] + ATP [vacuolar membrane] + 1-phosphatidyl-1D-myo-inositol (1-18:0, 2-16:1) [vacuolar membrane] -> ADP [vacuolar membrane] + 1-phosphatidyl-1D-myo-inositol 3-phosphate (1-18:0, 2-16:1) [vacuolar membrane]	( YBR097W and YLR240W )	0	0
r_2855	phosphatidylinositol 3-kinase (1-18:1, 2-16:1), vacuolar membrane	H+ [vacuolar membrane] + ATP [vacuolar membrane] + 1-phosphatidyl-1D-myo-inositol (1-18:1, 2-16:1) [vacuolar membrane] -> ADP [vacuolar membrane] + 1-phosphatidyl-1D-myo-inositol 3-phosphate (1-18:1, 2-16:1) [vacuolar membrane]	( YBR097W and YLR240W )	0	0
r_2856	phosphatidylinositol 3-kinase (1-16:0, 2-18:1), vacuolar membrane	H+ [vacuolar membrane] + ATP [vacuolar membrane] + 1-phosphatidyl-1D-myo-inositol (1-16:0, 2-18:1) [vacuolar membrane] -> ADP [vacuolar membrane] + 1-phosphatidyl-1D-myo-inositol 3-phosphate (1-16:0, 2-18:1) [vacuolar membrane]	( YBR097W and YLR240W )	0	0
r_2857	phosphatidylinositol 3-kinase (1-16:1, 2-18:1), vacuolar membrane	H+ [vacuolar membrane] + ATP [vacuolar membrane] + 1-phosphatidyl-1D-myo-inositol (1-16:1, 2-18:1) [vacuolar membrane] -> ADP [vacuolar membrane] + 1-phosphatidyl-1D-myo-inositol 3-phosphate (1-16:1, 2-18:1) [vacuolar membrane]	( YBR097W and YLR240W )	0	0
r_2858	phosphatidylinositol 3-kinase (1-18:0, 2-18:1), vacuolar membrane	H+ [vacuolar membrane] + ATP [vacuolar membrane] + 1-phosphatidyl-1D-myo-inositol (1-18:0, 2-18:1) [vacuolar membrane] -> ADP [vacuolar membrane] + 1-phosphatidyl-1D-myo-inositol 3-phosphate (1-18:0, 2-18:1) [vacuolar membrane]	( YBR097W and YLR240W )	0	0
r_2859	phosphatidylinositol 3-kinase (1-18:1, 2-18:1), vacuolar membrane	H+ [vacuolar membrane] + ATP [vacuolar membrane] + 1-phosphatidyl-1D-myo-inositol (1-18:1, 2-18:1) [vacuolar membrane] -> ADP [vacuolar membrane] + 1-phosphatidyl-1D-myo-inositol 3-phosphate (1-18:1, 2-18:1) [vacuolar membrane]	( YBR097W and YLR240W )	0	0
r_2860	PI 4-P 5-kinase (1-16:0, 2-16:1), nucleus	ATP [nucleus] + H+ [nucleus] + 1-phosphatidyl-1D-myo-inositol 4-phosphate (1-16:0, 2-16:1) [nucleus] -> ADP [nucleus] + 1-phosphatidyl-1D-myo-inositol 4,5-bisphosphate (1-16:0, 2-16:1) [nucleus]	YDR208W	0	0
r_2861	PI 4-P 5-kinase (1-16:1, 2-16:1), nucleus	ATP [nucleus] + H+ [nucleus] + 1-phosphatidyl-1D-myo-inositol 4-phosphate (1-16:1, 2-16:1) [nucleus] -> ADP [nucleus] + 1-phosphatidyl-1D-myo-inositol 4,5-bisphosphate (1-16:1, 2-16:1) [nucleus]	YDR208W	0	0
r_2862	PI 4-P 5-kinase (1-18:0, 2-16:1), nucleus	ATP [nucleus] + H+ [nucleus] + 1-phosphatidyl-1D-myo-inositol 4-phosphate (1-18:0, 2-16:1) [nucleus] -> ADP [nucleus] + 1-phosphatidyl-1D-myo-inositol 4,5-bisphosphate (1-18:0, 2-16:1) [nucleus]	YDR208W	0	0
r_2863	PI 4-P 5-kinase (1-18:1, 2-16:1), nucleus	ATP [nucleus] + H+ [nucleus] + 1-phosphatidyl-1D-myo-inositol 4-phosphate (1-18:1, 2-16:1) [nucleus] -> ADP [nucleus] + 1-phosphatidyl-1D-myo-inositol 4,5-bisphosphate (1-18:1, 2-16:1) [nucleus]	YDR208W	0	0
r_2864	PI 4-P 5-kinase (1-16:0, 2-18:1), nucleus	ATP [nucleus] + H+ [nucleus] + 1-phosphatidyl-1D-myo-inositol 4-phosphate (1-16:0, 2-18:1) [nucleus] -> ADP [nucleus] + 1-phosphatidyl-1D-myo-inositol 4,5-bisphosphate (1-16:0, 2-18:1) [nucleus]	YDR208W	0	0
r_2865	PI 4-P 5-kinase (1-16:1, 2-18:1), nucleus	ATP [nucleus] + H+ [nucleus] + 1-phosphatidyl-1D-myo-inositol 4-phosphate (1-16:1, 2-18:1) [nucleus] -> ADP [nucleus] + 1-phosphatidyl-1D-myo-inositol 4,5-bisphosphate (1-16:1, 2-18:1) [nucleus]	YDR208W	0	0
r_2866	PI 4-P 5-kinase (1-18:0, 2-18:1), nucleus	ATP [nucleus] + H+ [nucleus] + 1-phosphatidyl-1D-myo-inositol 4-phosphate (1-18:0, 2-18:1) [nucleus] -> ADP [nucleus] + 1-phosphatidyl-1D-myo-inositol 4,5-bisphosphate (1-18:0, 2-18:1) [nucleus]	YDR208W	0	0
r_2867	PI 4-P 5-kinase (1-18:1, 2-18:1), nucleus	ATP [nucleus] + H+ [nucleus] + 1-phosphatidyl-1D-myo-inositol 4-phosphate (1-18:1, 2-18:1) [nucleus] -> ADP [nucleus] + 1-phosphatidyl-1D-myo-inositol 4,5-bisphosphate (1-18:1, 2-18:1) [nucleus]	YDR208W	0	0
r_2868	PI 4-P 5-kinase (1-16:0, 2-16:1), cell envelope	H+ [cell envelope] + ATP [cell envelope] + 1-phosphatidyl-1D-myo-inositol 4-phosphate (1-16:0, 2-16:1) [cell envelope] -> ADP [cell envelope] + 1-phosphatidyl-1D-myo-inositol 4,5-bisphosphate (1-16:0, 2-16:1) [cell envelope]	YDR208W	0	0
r_2869	PI 4-P 5-kinase (1-16:1, 2-16:1), cell envelope	H+ [cell envelope] + ATP [cell envelope] + 1-phosphatidyl-1D-myo-inositol 4-phosphate (1-16:1, 2-16:1) [cell envelope] -> ADP [cell envelope] + 1-phosphatidyl-1D-myo-inositol 4,5-bisphosphate (1-16:1, 2-16:1) [cell envelope]	YDR208W	0	0
r_2870	PI 4-P 5-kinase (1-18:0, 2-16:1), cell envelope	H+ [cell envelope] + ATP [cell envelope] + 1-phosphatidyl-1D-myo-inositol 4-phosphate (1-18:0, 2-16:1) [cell envelope] -> ADP [cell envelope] + 1-phosphatidyl-1D-myo-inositol 4,5-bisphosphate (1-18:0, 2-16:1) [cell envelope]	YDR208W	0	0
r_2871	PI 4-P 5-kinase (1-18:1, 2-16:1), cell envelope	H+ [cell envelope] + ATP [cell envelope] + 1-phosphatidyl-1D-myo-inositol 4-phosphate (1-18:1, 2-16:1) [cell envelope] -> ADP [cell envelope] + 1-phosphatidyl-1D-myo-inositol 4,5-bisphosphate (1-18:1, 2-16:1) [cell envelope]	YDR208W	0	0
r_2872	PI 4-P 5-kinase (1-16:0, 2-18:1), cell envelope	H+ [cell envelope] + ATP [cell envelope] + 1-phosphatidyl-1D-myo-inositol 4-phosphate (1-16:0, 2-18:1) [cell envelope] -> ADP [cell envelope] + 1-phosphatidyl-1D-myo-inositol 4,5-bisphosphate (1-16:0, 2-18:1) [cell envelope]	YDR208W	0	0
r_2873	PI 4-P 5-kinase (1-16:1, 2-18:1), cell envelope	H+ [cell envelope] + ATP [cell envelope] + 1-phosphatidyl-1D-myo-inositol 4-phosphate (1-16:1, 2-18:1) [cell envelope] -> ADP [cell envelope] + 1-phosphatidyl-1D-myo-inositol 4,5-bisphosphate (1-16:1, 2-18:1) [cell envelope]	YDR208W	0	0
r_2874	PI 4-P 5-kinase (1-18:0, 2-18:1), cell envelope	H+ [cell envelope] + ATP [cell envelope] + 1-phosphatidyl-1D-myo-inositol 4-phosphate (1-18:0, 2-18:1) [cell envelope] -> ADP [cell envelope] + 1-phosphatidyl-1D-myo-inositol 4,5-bisphosphate (1-18:0, 2-18:1) [cell envelope]	YDR208W	0	0
r_2875	PI 4-P 5-kinase (1-18:1, 2-18:1), cell envelope	H+ [cell envelope] + ATP [cell envelope] + 1-phosphatidyl-1D-myo-inositol 4-phosphate (1-18:1, 2-18:1) [cell envelope] -> ADP [cell envelope] + 1-phosphatidyl-1D-myo-inositol 4,5-bisphosphate (1-18:1, 2-18:1) [cell envelope]	YDR208W	0	0
r_2876	PI 3-P 5-kinase (1-16:0, 2-16:1), vacuolar membrane	H+ [vacuolar membrane] + ATP [vacuolar membrane] + 1-phosphatidyl-1D-myo-inositol 3-phosphate (1-16:0, 2-16:1) [vacuolar membrane] -> ADP [vacuolar membrane] + 1-phosphatidyl-1D-myo-inositol 3,5-bisphosphate (1-16:0, 2-16:1) [vacuolar membrane]	YFR019W	0	0
r_2877	PI 3-P 5-kinase (1-16:1, 2-16:1), vacuolar membrane	H+ [vacuolar membrane] + ATP [vacuolar membrane] + 1-phosphatidyl-1D-myo-inositol 3-phosphate (1-16:1, 2-16:1) [vacuolar membrane] -> ADP [vacuolar membrane] + 1-phosphatidyl-1D-myo-inositol 3,5-bisphosphate (1-16:1, 2-16:1) [vacuolar membrane]	YFR019W	0	0
r_2878	PI 3-P 5-kinase (1-18:0, 2-16:1), vacuolar membrane	H+ [vacuolar membrane] + ATP [vacuolar membrane] + 1-phosphatidyl-1D-myo-inositol 3-phosphate (1-18:0, 2-16:1) [vacuolar membrane] -> ADP [vacuolar membrane] + 1-phosphatidyl-1D-myo-inositol 3,5-bisphosphate (1-18:0, 2-16:1) [vacuolar membrane]	YFR019W	0	0
r_2879	PI 3-P 5-kinase (1-18:1, 2-16:1), vacuolar membrane	H+ [vacuolar membrane] + ATP [vacuolar membrane] + 1-phosphatidyl-1D-myo-inositol 3-phosphate (1-18:1, 2-16:1) [vacuolar membrane] -> ADP [vacuolar membrane] + 1-phosphatidyl-1D-myo-inositol 3,5-bisphosphate (1-18:1, 2-16:1) [vacuolar membrane]	YFR019W	0	0
[truncated: 2,481 more rows]
